# Supplementary material for: Global Metabolomic Analysis of Human Saliva and Plasma from Healthy and Diabetic Subjects, with and without Periodontal Disease
Source: PLoS One. 2014 Aug 18;9(8):e105181. doi: 10.1371/journal.pone.0105181 (PMC4136819; doi:10.1371/journal.pone.0105181)
Supplement: Table S1 — Saliva Metabolic Profiling and Pathway Analysis. Statistical analyses for each biochemical detected in saliva between each of the gingival and diabetic cohorts. (XLSX) [file pone.0105181.s001.xlsx]

## Sheet: Supplementary Table #1
																			Statistical Values																								% Filled Values
							Fold of Change									ANOVA Analyses			NonDiabetic Gingivitis		NonDiabetic Periodontitis		NonDiabetic Periodontitis		Diabetic Gingivitis		Diabetic Periodontitis		Diabetic Periodontitis		Diabetic Healthy		Diabetic Gingivitis		Diabetic Periodontitis		Diabetes Effect		Perio Classification Effect		Diabetes:Perio Classification Interaction Effect		NONDIABETIC_HEALTHY	NONDIABETIC_GING	NONDIABETIC_PERIO	DIABETIC_HEALTHY	DIABETIC_GING	DIABETIC_PERIO
							NonDiabetic Gingivitis	NonDiabetic Periodontitis	NonDiabetic Periodontitis	Diabetic Gingivitis	Diabetic Periodontitis	Diabetic Periodontitis	Diabetic Healthy	Diabetic Gingivitis	Diabetic Periodontitis	Diabetes Effect	Perio Classification Effect	Diabetes:Perio Classification Interaction Effect	NonDiabetic Healthy		NonDiabetic Healthy		NonDiabetic Gingivitis		Diabetic Healthy		Diabetic Healthy		Diabetic Gingivitis		NonDiabetic Healthy		NonDiabetic Gingivitis		NonDiabetic Periodontitis
	Super Pathway	Sub Pathway	Biochemical Name	Platform	KEGG	HMDB	NonDiabetic Healthy	NonDiabetic Healthy	NonDiabetic Gingivitis	Diabetic Healthy	Diabetic Healthy	Diabetic Gingivitis	NonDiabetic Healthy	NonDiabetic Gingivitis	NonDiabetic Periodontitis				p-value	q-value	p-value	q-value	p-value	q-value	p-value	q-value	p-value	q-value	p-value	q-value	p-value	q-value	p-value	q-value	p-value	q-value	p-value	q-value	p-value	q-value	p-value	q-value
	Amino acid	Glycine, serine and threonine metabolism	glycine	GC/MS	C00037	HMDB00123	0.84	1.23	1.48	0.86	0.54	0.63	1.78	1.84	0.79				0.8858	1	0.2982	0.708	0.2414	0.9786	0.4174	0.9437	0.067	0.4712	0.3092	0.6648	0.0771	0.4026	0.2755	0.69	0.2716	0.9055	0.3001	0.6518	0.7653	0.9521	0.105	0.608	100	100	100	100	100	100
			sarcosine (N-Methylglycine)	GC/MS	C00213	HMDB00271	0.85	0.78	0.92	1.2	0.76	0.64	1.14	1.6	1.11				0.69	1	0.4853	0.8973	0.7637	1	0.5735	1	0.142	0.5787	0.0395	0.3953	0.5567	0.8878	0.1215	0.5166	0.8528	1	0.256	0.605	0.1798	0.6002	0.4638	0.8377	96	100	100	100	100	100
			serine	GC/MS	C00065	HMDB00187	1.14	1.69	1.48	1.73	1.1	0.64	1.66	2.52	1.08				0.2487	1	0.011	0.2437	0.1596	0.9786	0.8373	1	0.3596	0.7924	0.2553	0.6113	0.014	0.2771	0.1203	0.5166	0.3235	0.9498	0.0761	0.4153	0.4654	0.8729	0.0403	0.4929	100	100	100	100	100	100
			N-acetylserine	LC/MS pos		HMDB02931	0.86	1.2	1.39	0.96	1.08	1.12	1.16	1.29	1.04				0.479	1	0.7539	1	0.315	0.9786	0.7806	1	0.4358	0.8554	0.6177	0.9055	0.225	0.6178	0.1047	0.4817	0.893	1	0.0852	0.4316	0.7865	0.9675	0.543	0.857	64	67	65	92	81	76
			homoserine	GC/MS	C00263	HMDB00719	0.91	1.09	1.2	0.9	0.79	0.89	1.45	1.42	1.05				0.6268	1	0.5058	0.9063	0.2563	0.9786	0.5098	1	0.2243	0.6786	0.5847	0.8845	0.1051	0.4698	0.1527	0.5582	0.8071	1	0.1026	0.4459	0.7184	0.9443	0.3409	0.7704	86	85	96	88	85	90
			O-acetylhomoserine	LC/MS pos	C01077		0.91	1.18	1.29	0.94	1.06	1.13	1.68	1.72	1.52				0.3008	1	0.7489	1	0.1832	0.9786	0.6631	1	0.4961	0.8727	0.8132	1	0.0172	0.2823	0.0033	0.1566	0.1519	0.8278	0.0001	0.0111	0.5596	0.9217	0.5269	0.857	89	74	88	92	85	93
			3-phosphoserine	GC/MS	C01005	HMDB00272	1.12	1.34	1.2	0.71	0.61	0.85	1.6	1.02	0.73				0.7538	1	0.8673	1	0.6359	1	0.2077	0.7829	0.1317	0.5636	0.8268	1	0.1551	0.5252	0.6538	0.9002	0.8071	1	0.3428	0.6795	0.4804	0.8827	0.4909	0.8513	68	56	65	76	65	66
			threonine	GC/MS	C00188	HMDB00167	1.14	1.48	1.3	1.69	1.28	0.76	1.11	1.64	0.95				0.2167	1	0.0278	0.2848	0.3264	0.9786	0.5404	1	0.7095	1	0.3124	0.6648	0.2831	0.6445	0.6272	0.8867	0.1305	0.8278	0.9671	1	0.3259	0.7603	0.1601	0.613	100	100	100	100	100	100
			N-acetylthreonine	LC/MS neg	C01118		1.06	1.5	1.42	1.08	1.07	0.99	1.44	1.47	1.03				0.4115	1	0.0282	0.2848	0.1672	0.9786	0.9868	1	0.4687	0.8581	0.4746	0.7955	0.0414	0.3041	0.2191	0.6345	0.3839	0.9498	0.1596	0.5021	0.5765	0.9296	0.1029	0.608	57	78	77	84	77	76
			betaine	LC/MS pos	C00719	HMDB00043	1.04	1.2	1.15	1.06	0.98	0.92	1.06	1.09	0.87				0.839	1	0.2037	0.6046	0.1449	0.9786	0.65	1	0.669	1	0.3672	0.7073	0.7212	0.9803	0.3087	0.7101	0.1771	0.8278	0.9785	1	0.8287	0.9873	0.2253	0.6606	100	100	100	100	100	100
		Alanine and aspartate metabolism	aspartate	GC/MS	C00049	HMDB00191	1.16	1.16	0.99	1.23	1.08	0.87	1.19	1.26	1.11				0.464	1	0.2479	0.6578	0.6685	1	0.8358	1	0.3966	0.819	0.2843	0.6401	0.3187	0.6651	0.6229	0.8832	0.3143	0.9498	0.7711	0.9689	0.7981	0.9712	0.3369	0.7704	100	100	100	100	100	100
			beta-alanine	GC/MS	C00099	HMDB00056	0.93	1.07	1.14	1	0.78	0.78	1.34	1.43	0.98				0.6396	1	0.1869	0.5978	0.3947	0.9786	0.967	1	0.6078	0.9639	0.6342	0.9209	0.2838	0.6445	0.5665	0.8462	0.4481	0.9992	0.6006	0.8593	0.849	0.988	0.4061	0.8003	93	100	100	96	88	97
			alanine	GC/MS	C00041	HMDB00161	1.22	1.36	1.12	1.19	0.9	0.75	1.27	1.24	0.83				0.1832	1	0.0723	0.4135	0.6309	1	0.8624	1	0.3047	0.7669	0.2241	0.5816	0.1625	0.5252	0.7877	0.9677	0.153	0.8278	0.8787	1	0.5758	0.9296	0.1329	0.613	100	100	100	100	100	100
			N-acetylalanine	LC/MS neg	C02847	HMDB00766	1.13	1.3	1.15	1.21	0.86	0.71	1.47	1.57	0.97				0.3804	1	0.1899	0.5978	0.6594	1	0.6731	1	0.1843	0.6164	0.0761	0.4313	0.0078	0.2228	0.0249	0.2906	0.9446	1	0.004	0.0954	0.5666	0.923	0.1346	0.613	79	85	85	96	88	86
			N-acetylaspartate (NAA)	LC/MS pos	C01042	HMDB00812	1.14	1.33	1.17	0.92	0.87	0.95	1.49	1.21	0.98				0.9595	1	0.31	0.729	0.291	0.9786	0.4292	0.9538	0.2461	0.7224	0.7234	0.9902	0.1352	0.498	0.4569	0.802	0.5016	1	0.3582	0.6824	0.8101	0.9746	0.2947	0.7389	68	59	73	76	69	66
		Glutamate metabolism	glutamate	LC/MS pos	C00025	HMDB03339	1.15	1.21	1.05	0.9	0.92	1.03	1.32	1.03	1.01				0.2067	1	0.0688	0.4135	0.5685	1	0.8833	1	0.4758	0.8581	0.5696	0.8844	0.0702	0.3896	0.6669	0.9002	0.4773	1	0.3677	0.6825	0.6675	0.9443	0.2004	0.6233	100	100	100	100	100	100
			glutamine	LC/MS pos	C00064	HMDB00641	1.13	1.35	1.2	0.93	0.84	0.9	1.23	1.02	0.77				0.3527	1	0.0353	0.3224	0.236	0.9786	0.7318	1	0.1287	0.5556	0.2368	0.5921	0.1816	0.5529	0.9373	1	0.0218	0.7404	0.6202	0.8641	0.8947	0.998	0.0344	0.4929	100	100	100	100	100	100
			pyroglutamine	LC/MS pos			1.3	1.25	0.97	0.79	0.77	0.98	1.27	0.77	0.78				0.2227	1	0.2787	0.6894	0.9013	1	0.2943	0.8681	0.2326	0.6949	0.9051	1	0.2217	0.6158	0.2972	0.7101	0.2921	0.9249	0.6199	0.8641	0.9853	0.998	0.1814	0.6184	96	96	100	100	96	97
			gamma-aminobutyrate (GABA)	GC/MS	C00334	HMDB00112	1.2	1.29	1.07	1.12	0.68	0.61	1.4	1.31	0.74				0.4397	1	0.5898	0.9401	0.8223	1	0.5735	1	0.4057	0.8237	0.1554	0.517	0.7804	1	0.925	1	0.2719	0.9055	0.6809	0.9009	0.4693	0.8729	0.5729	0.857	89	93	96	84	88	83
		Histidine metabolism	histidine	LC/MS neg	C00135	HMDB00177	0.9	1.07	1.19	1.04	1.07	1.03	0.9	1.04	0.9				0.5175	1	0.5211	0.9112	0.2045	0.9786	0.9297	1	0.8054	1	0.8749	1	0.2862	0.6445	0.6003	0.8703	0.0486	0.7404	0.041	0.3477	0.7217	0.9443	0.5895	0.857	100	100	100	100	100	100
			N-acetylhistidine	LC/MS neg	C02997		0.93	1.2	1.28	1.11	1.11	1	1.31	1.55	1.21				0.6797	1	0.8392	1	0.5445	1	0.8074	1	0.1274	0.5556	0.0735	0.4313	0.2232	0.6165	0.062	0.4023	0.6124	1	0.1326	0.4999	0.5884	0.931	0.2173	0.6498	61	63	62	80	73	48
			trans-urocanate	LC/MS pos	C00785	HMDB00301	0.92	0.97	1.05	1.14	1.03	0.91	1.28	1.57	1.36				0.69	1	0.8077	1	0.8805	1	0.1439	0.7309	0.9218	1	0.1565	0.517	0.3192	0.6651	0.0044	0.1864	0.1748	0.8278	0.0028	0.0853	0.6255	0.9443	0.3641	0.7791	100	100	100	100	100	100
			histamine	LC/MS pos	C00388	HMDB00870	1.28	0.88	0.69	1.66	0.76	0.46	0.73	0.94	0.62				0.7889	1	0.7165	1	0.9225	1	0.4937	1	0.3876	0.8181	0.87	1	0.6891	0.9467	0.4035	0.7792	0.3606	0.9498	0.216	0.5608	0.6594	0.9443	0.9282	1	86	81	88	84	77	79
			imidazole propionate	LC/MS pos		HMDB02271	0.89	0.84	0.95	0.97	1.15	1.18	1.28	1.41	1.74				0.3672	1	0.4939	0.9008	0.8355	1	0.6336	1	0.7918	1	0.8198	1	0.2818	0.6445	0.1402	0.5537	0.1293	0.8278	0.0196	0.239	0.6113	0.9409	0.9455	1	100	96	100	100	100	100
			cis-urocanate	LC/MS neg			1.15	1.21	1.05	0.81	0.77	0.95	1.94	1.36	1.23				0.9673	1	0.9137	1	0.8826	1	0.8499	1	0.4789	0.8581	0.3622	0.7073	0.2393	0.6281	0.1836	0.5813	0.5523	1	0.0736	0.4063	0.7353	0.9471	0.8517	1	96	100	100	100	100	97
			formiminoglutamate	LC/MS pos			1.15	1.01	0.88	0.96	1.2	1.25	1.09	0.91	1.3				0.8261	1	0.5356	0.9137	0.407	0.9786	0.6672	1	0.7409	1	0.4356	0.7497	0.8508	1	0.6415	0.8935	0.2508	0.9036	0.6203	0.8641	0.9774	0.998	0.5187	0.857	100	100	100	100	88	100
		Lysine metabolism	cadaverine	GC/MS	C01672	HMDB02322	1.05	1.57	1.49	0.45	0.36	0.81	3.22	1.37	0.74				0.4989	1	0.0479	0.3556	0.1918	0.9786	0.1541	0.7309	0.0986	0.473	0.8467	1	0.0049	0.1945	0.4652	0.8079	0.4351	0.9937	0.1037	0.4459	0.715	0.9443	0.0371	0.4929	100	100	100	100	100	100
			glutarate (pentanedioate)	GC/MS	C00489	HMDB00661	1.04	1.63	1.57	0.71	0.95	1.34	1.43	0.98	0.83				0.5332	1	0.0606	0.4085	0.2095	0.9786	0.3731	0.9239	0.2715	0.7465	0.8505	1	0.1935	0.5744	0.8295	0.9925	0.093	0.7562	0.7416	0.9572	0.7307	0.9443	0.11	0.608	71	81	85	80	81	72
			lysine	LC/MS pos	C00047	HMDB00182	1.02	1.17	1.14	0.83	0.84	1.01	1.27	1.03	0.92				0.696	1	0.2684	0.6782	0.1395	0.9786	0.0971	0.6881	0.0776	0.4718	0.9494	1	0.0343	0.3037	0.413	0.7854	0.4607	1	0.1971	0.538	0.3238	0.7603	0.127	0.6093	100	100	100	100	100	100
			2-aminoadipate	LC/MS pos	C00956	HMDB00510	1.18	1.12	0.95	1.26	0.91	0.72	1.13	1.21	0.92				0.2624	1	0.7289	1	0.4483	0.9786	0.1949	0.7829	0.2902	0.7658	0.0166	0.3598	0.3679	0.7252	0.2614	0.6786	0.616	1	0.3736	0.6826	0.0676	0.4764	0.4559	0.8355	100	100	96	100	100	100
			pipecolate	LC/MS pos	C00408	HMDB00070	0.92	0.98	1.07	0.81	0.83	1.03	1.44	1.27	1.23				0.6797	1	0.97	1	0.6581	1	0.5131	1	0.2734	0.7465	0.6673	0.949	0.1763	0.5473	0.2738	0.69	0.8142	1	0.1205	0.4851	0.6852	0.9443	0.7007	0.9349	100	100	100	100	96	100
			N6-acetyllysine	LC/MS pos	C02727	HMDB00206	1	1.31	1.31	0.96	0.79	0.82	1.47	1.43	0.89				0.6609	1	0.2742	0.6856	0.1308	0.9786	0.7776	1	0.0364	0.3935	0.0679	0.4297	0.0256	0.2823	0.0176	0.261	0.3473	0.9498	0.0319	0.3096	0.7619	0.9521	0.0292	0.4929	96	96	96	100	96	97
		Phenylalanine & tyrosine metabolism	phenyllactate (PLA)	LC/MS neg	C05607	HMDB00779	1.21	0.93	0.77	0.88	0.76	0.87	1.24	0.9	1.03				0.7702	1	0.4202	0.8436	0.2782	0.9786	0.6007	1	0.0563	0.4563	0.1638	0.5186	0.6064	0.9001	0.7609	0.9512	0.548	1	0.8259	1	0.104	0.495	0.7163	0.9531	100	100	100	100	100	97
			phenylalanine	LC/MS pos	C00079	HMDB00159	0.95	1.16	1.23	0.97	0.9	0.92	1.08	1.11	0.84				0.666	1	0.5144	0.9083	0.2852	0.9786	0.5778	1	0.075	0.4718	0.2195	0.5816	0.6776	0.9466	0.7852	0.9677	0.0425	0.7404	0.4445	0.7383	0.6819	0.9443	0.1535	0.613	100	100	100	100	100	100
			phenethylamine (isobar with 1-phenylethanamine)	LC/MS pos	C02455		1.43	1.3	0.91	0.95	1.2	1.27	1.59	1.05	1.47				0.5872	1	0.3745	0.8088	0.7277	1	0.6173	1	0.7126	1	0.3737	0.7128	0.1605	0.5252	0.7136	0.9112	0.3635	0.9498	0.1225	0.487	0.5943	0.9322	0.762	0.9685	11	11	23	28	15	28
			phenylacetate	LC/MS neg	C07086	HMDB00209	1.03	1.19	1.15	0.66	0.76	1.14	1.44	0.93	0.92				0.7796	1	0.4209	0.8436	0.284	0.9786	0.5855	1	0.5138	0.8874	0.9248	1	0.2927	0.6445	0.4392	0.8012	0.6902	1	0.4045	0.7038	0.7544	0.9521	0.5481	0.857	100	96	96	100	100	100
			p-cresol sulfate	LC/MS neg	C01468	HMDB11635	0.92	1.84	2	1.29	1.04	0.81	1.46	2.05	0.83				0.7966	1	0.0139	0.2437	0.0283	0.8889	0.153	0.7309	0.5848	0.9546	0.3506	0.7027	0.2955	0.6468	0.0251	0.2906	0.3761	0.9498	0.1587	0.5021	0.1023	0.495	0.0816	0.608	82	93	92	92	96	93
			tyrosine	LC/MS pos	C00082	HMDB00158	1.04	1.39	1.34	0.98	0.93	0.96	1.37	1.29	0.92				0.8809	1	0.0527	0.3729	0.0757	0.9786	0.5844	1	0.1191	0.5339	0.3117	0.6648	0.0411	0.3041	0.1768	0.5682	0.148	0.8278	0.2497	0.6027	0.8532	0.9889	0.0332	0.4929	100	100	100	100	100	100
			3-(4-hydroxyphenyl)lactate	LC/MS neg	C03672	HMDB00755	1	0.86	0.86	0.85	0.7	0.82	1.37	1.17	1.11				0.6918	1	0.158	0.5402	0.311	0.9786	0.3744	0.9239	0.0069	0.2234	0.0671	0.4297	0.1559	0.5252	0.3644	0.746	0.9081	1	0.1569	0.5021	0.0121	0.3469	0.6408	0.8952	100	100	100	100	100	100
			tyramine	LC/MS pos	C00483	HMDB00306	3.63	4.42	1.22	0.72	0.63	0.88	6.19	1.23	0.89				0.2869	1	0.0618	0.4085	0.4157	0.9786	0.9261	1	0.7634	1	0.8352	1	0.1243	0.4921	0.5539	0.8437	0.9853	1	0.2199	0.5649	0.3069	0.7603	0.5336	0.857	25	37	46	36	42	52
			4-hydroxyphenylpyruvate	LC/MS neg	C01179	HMDB00707	0.83	0.89	1.06	0.86	0.85	1	1.02	1.05	0.99				0.2331	1	0.7499	1	0.1378	0.9786	0.3914	0.9239	0.2696	0.7465	0.8198	1	0.2601	0.6445	0.1545	0.5582	0.7722	1	0.1882	0.5271	0.3454	0.7686	0.4257	0.8055	82	78	92	96	92	93
			4-hydroxyphenylacetate	GC/MS	C00642	HMDB00020	0.96	1.17	1.22	0.73	0.79	1.09	1.74	1.32	1.18				0.9318	1	0.3558	0.7939	0.4056	0.9786	0.7309	1	0.6083	0.9639	0.8718	1	0.0408	0.3041	0.105	0.4817	0.5175	1	0.0129	0.1963	0.8889	0.998	0.5801	0.857	100	100	100	100	100	100
			N-acetylphenylalanine	LC/MS neg	C03519	HMDB00512	0.86	1.12	1.31	0.97	1.2	1.23	0.98	1.11	1.05				0.1977	1	0.4461	0.8721	0.6089	1	0.7792	1	0.0935	0.4718	0.1594	0.517	0.9962	1	0.3245	0.7101	0.3537	0.9498	0.9636	1	0.2183	0.6632	0.4004	0.7994	93	93	92	100	88	86
			N-acetyltyrosine	LC/MS neg		HMDB00866	0.92	1.21	1.31	0.99	1.2	1.21	1.02	1.09	1.01				0.6128	1	0.7582	1	0.8479	1	0.8293	1	0.2628	0.7386	0.1759	0.5254	0.9361	1	0.4258	0.7931	0.4587	1	0.9312	1	0.5609	0.9217	0.5526	0.857	61	63	54	56	69	45
			phenylacetylglutamine	LC/MS neg	C04148	HMDB06344	1.02	1.93	1.89	0.94	0.84	0.89	1.77	1.63	0.77				0.8478	1	0.0193	0.2711	0.0328	0.8889	0.8121	1	0.5395	0.8991	0.3865	0.718	0.0628	0.3849	0.0553	0.3713	0.2751	0.9055	0.115	0.4709	0.4381	0.8582	0.0512	0.5409	50	59	77	72	65	69
			3-(4-hydroxyphenyl)propionate	GC/MS	C01744	HMDB02199	1.1	1.06	0.96	0.44	0.58	1.32	2.49	0.99	1.37				0.4887	1	0.9487	1	0.5379	1	0.2355	0.7933	0.3085	0.7669	0.8396	1	0.0967	0.4639	0.2557	0.6784	0.4632	1	0.0418	0.348	0.4077	0.8258	0.7945	0.9853	100	100	100	100	100	100
			3-phenylpropionate (hydrocinnamate)	LC/MS neg	C05629	HMDB00764	1.83	1.75	0.96	0.57	0.91	1.61	1.4	0.43	0.73				0.9524	1	0.6709	0.9897	0.7169	1	0.2813	0.8619	0.8101	1	0.1743	0.5241	0.444	0.8037	0.0555	0.3713	0.3346	0.9498	0.0358	0.3212	0.4743	0.8749	0.6773	0.9245	100	93	96	84	100	100
			phenol sulfate	LC/MS neg	C02180		1.4	1.37	0.98	1	0.65	0.65	1.86	1.32	0.89				0.2795	1	0.3983	0.8347	0.8217	1	0.7148	1	0.0327	0.3799	0.0115	0.3598	0.0193	0.2823	0.096	0.4657	0.5334	1	0.0484	0.3708	0.1516	0.5705	0.0867	0.608	100	100	100	100	100	100
			4-hydroxycinnamate	LC/MS neg	C00811	HMDB02035	1.01	1	0.99	0.65	0.66	1	1.56	1.01	1.02				0.8896	1	1	1	0.8916	1	0.077	0.6755	0.0822	0.4718	0.9375	1	0.0402	0.3041	0.9045	1	0.7346	1	0.1447	0.5021	0.3784	0.813	0.32	0.7569	0	7	0	12	4	14
			O-sulfo-L-tyrosine	LC/MS neg			0.87	1.02	1.17	0.69	0.73	1.07	1.56	1.23	1.12				0.7312	1	0.8423	1	0.8886	1	0.2159	0.7829	0.0954	0.4722	0.685	0.9627	0.0439	0.3065	0.2706	0.69	0.5656	1	0.033	0.3137	0.3608	0.7919	0.573	0.857	61	59	54	76	69	55
		Tryptophan metabolism	tryptophan	LC/MS pos	C00078	HMDB00929	1.08	1.37	1.28	0.92	0.76	0.82	1.38	1.19	0.76				0.4414	1	0.1321	0.516	0.4588	0.9786	0.8344	1	0.0279	0.3799	0.0446	0.3953	0.0417	0.3041	0.2795	0.6914	0.0956	0.7562	0.3874	0.6917	0.6718	0.9443	0.0253	0.4929	100	100	100	100	100	100
			indolelactate	LC/MS neg	C02043	HMDB00671	1.3	1.03	0.79	0.72	0.67	0.93	1.62	0.9	1.06				0.3423	1	0.8806	1	0.28	0.9786	0.1378	0.7309	0.0073	0.2234	0.2325	0.5921	0.0267	0.2823	0.8293	0.9925	0.7529	1	0.3215	0.6639	0.1027	0.495	0.126	0.6093	89	85	88	96	92	86
			indoleacetate	GC/MS	C00954	HMDB00197	1.11	1.24	1.12	0.6	0.8	1.34	2.09	1.13	1.35				0.5134	1	0.2291	0.6326	0.5805	1	0.7041	1	0.9856	1	0.7072	0.9822	0.1068	0.4698	0.5538	0.8437	0.6776	1	0.1294	0.4977	0.6758	0.9443	0.6501	0.903	96	96	100	100	100	97
			tryptophan betaine	LC/MS pos	C09213		1.37	0.97	0.71	0.87	0.88	1.02	1.14	0.72	1.04				0.5038	1	0.5894	0.9401	0.2344	0.9786	0.2107	0.7829	0.182	0.6132	0.9593	1	0.5742	0.8878	0.1711	0.5682	0.814	1	0.5459	0.8257	0.4001	0.8221	0.3893	0.7962	82	74	81	84	62	66
			3-indoxyl sulfate	LC/MS neg		HMDB00682	1.27	1.71	1.34	1.11	0.85	0.76	1.82	1.59	0.9				0.2175	1	0.0328	0.3116	0.3594	0.9786	0.6217	1	0.307	0.7669	0.1236	0.5105	0.0066	0.2228	0.0427	0.3397	0.6865	1	0.0116	0.1841	0.4692	0.8729	0.0644	0.608	79	89	88	100	96	83
			indolepropionate	GC/MS		HMDB02302	1.41	1.53	1.08	0.43	0.61	1.42	2.5	0.76	1				0.1437	1	0.1582	0.5402	0.9702	1	0.0051	0.545	0.081	0.4718	0.2437	0.5997	0.0029	0.1756	0.1916	0.5911	0.9	1	0.3573	0.6824	0.5624	0.9217	0.0077	0.4929	64	78	73	84	62	72
		Valine, leucine and isoleucine metabolism	3-methyl-2-oxobutyrate	LC/MS neg	C00141	HMDB00019	0.97	1.11	1.15	1.67	1.11	0.66	0.94	1.62	0.93				0.9382	1	0.5197	0.9112	0.4751	0.9887	0.0138	0.629	0.5844	0.9546	0.0441	0.3953	0.745	0.9803	0.0234	0.2906	0.6687	1	0.3723	0.6826	0.2229	0.6731	0.0958	0.608	21	26	31	20	38	24
			3-methyl-2-oxovalerate	LC/MS neg	C00671	HMDB03736	1.2	1.21	1	1.22	1	0.81	1.29	1.31	1.06				0.2098	1	0.2511	0.6627	0.925	1	0.4297	0.9538	0.758	1	0.6113	0.9053	0.1607	0.5252	0.3274	0.7101	0.5585	1	0.0867	0.4316	0.3342	0.7603	0.8378	0.9999	21	48	42	48	46	59
			alpha-hydroxyisocaproate	LC/MS neg	C03264	HMDB00746	1.26	0.96	0.76	0.7	0.57	0.8	1.75	0.98	1.04				0.4793	1	0.7171	1	0.2927	0.9786	0.2997	0.8681	0.0039	0.199	0.0615	0.4112	0.0557	0.3729	0.8625	1	0.5276	1	0.3912	0.696	0.04	0.4156	0.1817	0.6184	96	96	96	96	100	90
			isoleucine	LC/MS pos	C00407	HMDB00172	1.11	1.23	1.11	0.99	0.9	0.91	1.21	1.08	0.89				0.5912	1	0.2103	0.6148	0.4734	0.9887	0.923	1	0.0943	0.4718	0.0736	0.4313	0.16	0.5252	0.3265	0.7101	0.1277	0.8278	0.605	0.8624	0.7529	0.9521	0.0823	0.608	100	100	100	100	100	100
			leucine	LC/MS pos	C00123	HMDB00687	1.02	1.17	1.14	1.03	0.91	0.88	1.12	1.12	0.87				0.9595	1	0.3292	0.7529	0.3589	0.9786	0.8961	1	0.0891	0.4718	0.0641	0.422	0.3724	0.7309	0.3289	0.7101	0.0731	0.7509	0.9529	1	0.7884	0.9675	0.0848	0.608	100	100	100	100	100	100
			N-acetylleucine	LC/MS neg	C02710	HMDB11756	0.96	1.04	1.08	0.89	1.09	1.22	1.28	1.18	1.35				0.4236	1	0.5139	0.9083	0.8895	1	0.6615	1	0.0675	0.4712	0.1618	0.517	0.3121	0.6616	0.1771	0.5682	0.867	1	0.2022	0.5427	0.2136	0.6601	0.5229	0.857	71	48	58	84	73	48
			N-acetylvaline	LC/MS neg		HMDB11757	0.92	1.16	1.25	1.01	1.18	1.17	1.08	1.18	1.1				0.527	1	0.9097	1	0.4634	0.9827	0.9225	1	0.65	0.9896	0.7206	0.9892	0.582	0.8889	0.2839	0.6927	0.9904	1	0.3498	0.6824	0.878	0.998	0.7406	0.9664	29	15	15	36	35	21
			valine	LC/MS pos	C00183	HMDB00883	1.17	1.07	0.92	1.07	0.79	0.74	1.14	1.05	0.84				0.6433	1	0.5523	0.9237	0.8928	1	0.7317	1	0.0464	0.4235	0.0183	0.3634	0.4174	0.7837	0.4795	0.8134	0.0736	0.7509	0.8858	1	0.2822	0.7514	0.1155	0.6093	100	100	100	100	100	100
			4-methyl-2-oxopentanoate	LC/MS neg	C00233	HMDB00695	0.97	1.23	1.27	1.1	1	0.91	1.15	1.3	0.93				0.9924	1	0.1205	0.5021	0.1261	0.9786	0.9115	1	0.8726	1	0.7815	1	0.2831	0.6445	0.2387	0.667	0.5236	1	0.3448	0.6795	0.5483	0.9217	0.3498	0.7711	75	85	92	84	85	90
			alpha-hydroxyisovalerate	GC/MS		HMDB00407	1.22	1.06	0.87	0.88	0.77	0.87	1.55	1.13	1.12				0.4243	1	0.6047	0.953	0.7859	1	0.8623	1	0.103	0.4842	0.1416	0.517	0.0471	0.324	0.2994	0.7101	0.8878	1	0.0936	0.4403	0.4601	0.8729	0.3124	0.7495	96	100	100	100	100	100
			isobutyrylcarnitine	LC/MS pos		HMDB00736	1.38	1.41	1.03	1.48	0.98	0.66	1.08	1.17	0.76				0.0305	1	0.124	0.5062	0.5424	1	0.0139	0.629	0.8745	1	0.0167	0.3598	0.8314	1	0.5453	0.8437	0.2388	0.8807	0.8427	1	0.0044	0.2699	0.4163	0.8036	54	81	77	52	85	66
			2-hydroxy-3-methylvalerate	LC/MS neg		HMDB00317	1.17	0.96	0.82	0.72	0.63	0.88	1.63	0.99	1.07				0.5029	1	0.7992	1	0.3632	0.9786	0.2577	0.8128	0.0058	0.2234	0.1009	0.4843	0.0313	0.3024	0.7201	0.9163	0.7214	1	0.2068	0.5489	0.0702	0.4764	0.1832	0.6184	86	89	77	84	92	83
			2-methylbutyrylcarnitine (C5)	LC/MS pos		HMDB00378	1.44	1.33	0.92	1.17	0.84	0.72	1.21	0.98	0.76				0.0315	1	0.159	0.5402	0.468	0.9879	0.6464	1	0.3104	0.7669	0.1343	0.517	0.4033	0.7627	0.4121	0.7854	0.1113	0.7775	0.3675	0.6825	0.1432	0.5475	0.2173	0.6498	68	89	85	76	69	59
			isovalerylcarnitine	LC/MS pos		HMDB00688	1.45	2.04	1.41	1.48	1.07	0.72	1.33	1.35	0.69				0.1447	1	0.0511	0.3693	0.6113	1	0.1382	0.7309	0.9237	1	0.1494	0.517	0.2291	0.6213	0.1992	0.6064	0.5135	1	0.2834	0.641	0.1044	0.495	0.2971	0.7389	100	100	100	96	96	93
			citramalate	GC/MS	C00815	HMDB00426	1.01	1.03	1.03	0.94	0.76	0.81	2.25	2.12	1.67				0.6436	1	0.9127	1	0.7296	1	0.8192	1	0.4812	0.8581	0.6348	0.9209	0.1039	0.4698	0.3438	0.7324	0.4009	0.965	0.0492	0.3708	0.8347	0.9873	0.8254	0.9974	61	78	65	64	62	66
		Cysteine, methionine, SAM, taurine metabolism	cysteine	GC/MS	C00097	HMDB00574	1.17	1.43	1.22	1.53	0.97	0.63	1.05	1.38	0.71				0.1169	1	0.0445	0.3512	0.6457	1	0.2927	0.8681	0.9233	1	0.2349	0.5921	0.5417	0.8812	0.8879	1	0.1312	0.8278	0.6691	0.8927	0.1621	0.5866	0.2908	0.7348	89	96	100	96	96	93
			cysteine sulfinic acid	GC/MS	C00606	HMDB00996	1.13	1.13	1	1.02	0.8	0.78	1.75	1.58	1.24				0.2493	1	0.4076	0.8347	0.7554	1	0.8571	1	0.0521	0.4416	0.0752	0.4313	0.015	0.2823	0.254	0.6784	0.7578	1	0.0569	0.392	0.3368	0.7603	0.1461	0.613	79	85	81	84	85	76
			cystine	GC/MS	C00491	HMDB00192	1.21	1.63	1.35	1.13	0.77	0.69	1.6	1.49	0.76				0.2758	1	0.0244	0.2838	0.2399	0.9786	0.765	1	0.1581	0.5972	0.2634	0.6133	0.017	0.2823	0.3013	0.7101	0.2069	0.8774	0.2021	0.5427	0.8032	0.9712	0.0331	0.4929	43	59	69	68	62	52
			hypotaurine	GC/MS	C00519	HMDB00965	1.26	1.05	0.83	1.46	1.02	0.7	0.99	1.15	0.97				0.1233	1	0.5075	0.9063	0.3897	0.9786	0.0903	0.6881	0.7003	1	0.0325	0.3953	0.7408	0.9803	0.9086	1	0.1644	0.8278	0.2925	0.6518	0.0403	0.4156	0.6306	0.8888	86	100	100	76	88	72
			taurine	LC/MS pos	C00245	HMDB00251	1.16	1.27	1.09	1.24	1.2	0.96	0.96	1.03	0.9				0.3223	1	0.0912	0.4512	0.4788	0.9887	0.3547	0.9239	0.4319	0.8548	0.8679	1	0.9824	1	0.9951	1	0.3721	0.9498	0.6168	0.8641	0.1872	0.6205	0.7646	0.9685	100	100	100	100	100	100
			methionine	GC/MS	C00073	HMDB00696	1.43	1.44	1.01	1.12	0.83	0.74	1.63	1.28	0.94				0.2216	1	0.0858	0.4385	0.6116	1	0.9971	1	0.1706	0.6072	0.1674	0.5191	0.061	0.3839	0.4967	0.8249	0.2274	0.8807	0.4245	0.7279	0.683	0.9443	0.0893	0.608	93	93	96	100	96	90
			N-acetylmethionine	LC/MS neg	C02712	HMDB11745	1.18	1.64	1.39	1.12	0.92	0.82	1.4	1.33	0.78				0.431	1	0.0269	0.2838	0.152	0.9786	0.6128	1	0.1764	0.6072	0.0595	0.4112	0.1007	0.4698	0.1648	0.5663	0.0538	0.7404	0.5095	0.7969	0.6493	0.9443	0.0195	0.4929	96	96	100	100	100	83
			2-hydroxybutyrate (AHB)	GC/MS	C05984	HMDB00008	1.36	1.65	1.21	1.18	0.95	0.81	2.14	1.86	1.23				0.1069	1	0.0153	0.2592	0.4026	0.9786	0.5434	1	0.5891	0.9583	0.2404	0.597	0.0009	0.0958	0.0161	0.248	0.6582	1	0.0004	0.0251	0.2418	0.6988	0.1001	0.608	96	96	96	96	100	97
		Urea cycle; arginine-, proline-, metabolism	arginine	LC/MS neg	C00062	HMDB00517	1.06	1.1	1.03	0.86	0.61	0.71	1.46	1.18	0.81				0.9059	1	0.3688	0.8073	0.4382	0.9786	0.5296	1	0.0014	0.1615	0.0091	0.3598	0.0195	0.2823	0.1106	0.495	0.0737	0.7509	0.2039	0.5442	0.2158	0.6601	0.0083	0.4929	100	100	100	100	100	97
			ornithine	GC/MS	C00077	HMDB03374	0.99	1.1	1.1	0.95	0.75	0.79	1.43	1.37	0.98				0.688	1	0.3193	0.7471	0.5525	1	0.7669	1	0.1279	0.5556	0.2173	0.5798	0.104	0.4698	0.3486	0.7327	0.3759	0.9498	0.3239	0.6648	0.8912	0.998	0.1836	0.6184	100	100	100	100	100	100
			urea	GC/MS	C00086	HMDB00294	0.89	1.26	1.42	1.13	0.99	0.87	1.55	1.97	1.21				0.4876	1	0.3746	0.8088	0.1195	0.9786	0.8415	1	0.7327	1	0.8905	1	0.119	0.4791	0.0422	0.3397	0.724	1	0.0227	0.2626	0.5905	0.931	0.4575	0.8355	100	100	100	100	100	100
			proline	LC/MS pos	C00148	HMDB00162	0.77	1.32	1.72	0.98	0.66	0.68	1.48	1.9	0.75				0.2561	1	0.2149	0.6148	0.0199	0.8889	0.8658	1	0.0711	0.4718	0.0988	0.4792	0.0716	0.3911	0.0064	0.1864	0.2154	0.8807	0.0532	0.3773	0.6589	0.9443	0.0135	0.4929	100	100	100	100	100	100
			5-aminovalerate	GC/MS	C00431	HMDB03355	0.88	0.97	1.1	0.65	0.56	0.87	1.87	1.38	1.08				0.6562	1	0.8384	1	0.8143	1	0.1302	0.7309	0.0897	0.4718	0.8827	1	0.076	0.4011	0.5002	0.8278	0.7643	1	0.1113	0.4677	0.2851	0.7521	0.5457	0.857	100	100	100	100	100	100
			citrulline	LC/MS pos	C00327	HMDB00904	1.13	1.15	1.01	1.1	1.15	1.05	1.2	1.16	1.21				0.775	1	0.2971	0.708	0.4508	0.9786	0.9239	1	0.7647	1	0.6881	0.9641	0.1889	0.5644	0.2569	0.6784	0.9891	1	0.1578	0.5021	0.8705	0.998	0.5867	0.857	100	100	100	100	100	100
			N-acetylproline	LC/MS neg			1	1	1	0.99	0.99	1	1.01	1	1				1	1	0.4493	0.8747	0.4533	0.9786	0.0256	0.629	0.022	0.33	1	1	0.0231	0.2823	1	1	0.4455	0.9992	0.3711	0.6826	0.2569	0.7225	0.0816	0.608	0	0	4	12	0	0
			trans-4-hydroxyproline	LC/MS pos	C01157	HMDB00725	1.07	1.09	1.01	1.16	1.2	1.03	0.89	0.97	0.98				0.3764	1	0.3709	0.8081	0.9851	1	0.3251	0.8875	0.3322	0.782	0.9674	1	0.6465	0.9313	0.7459	0.9348	0.6969	1	0.4987	0.7923	0.3145	0.7603	0.9954	1	100	100	96	100	96	97
			1,3-diaminopropane	GC/MS	C00986	HMDB00002	0.75	0.81	1.09	0.72	0.51	0.7	1.43	1.38	0.89				0.8815	1	0.8587	1	0.7469	1	0.2984	0.8681	0.0633	0.4712	0.4203	0.745	0.065	0.3849	0.3466	0.7327	0.8601	1	0.1287	0.4977	0.4695	0.8729	0.3503	0.7711	43	59	62	68	62	69
			N-delta-acetylornithine	LC/MS pos			1.39	1.27	0.91	1.1	1.07	0.98	1.38	1.09	1.16				0.0729	1	0.1961	0.5978	0.6278	1	0.3771	0.9239	0.6816	1	0.6155	0.9053	0.2738	0.6445	0.8182	0.9839	0.8221	1	0.3693	0.6825	0.1638	0.5883	0.7747	0.9761	82	96	88	88	92	93
		Creatine metabolism	creatine	LC/MS pos	C00300	HMDB00064	1.07	1.1	1.02	1.32	0.98	0.74	0.9	1.11	0.8				0.419	1	0.5869	0.9401	0.7985	1	0.0454	0.629	0.8134	1	0.0211	0.3821	0.3236	0.6711	0.7884	0.9677	0.0743	0.7509	0.1506	0.5021	0.0888	0.495	0.3455	0.7704	100	100	100	100	100	100
		Butanoate metabolism	2-aminobutyrate	GC/MS	C02261	HMDB00650	1.18	1.07	0.9	0.92	0.73	0.8	1.42	1.1	0.97				0.3831	1	0.3482	0.7914	0.9411	1	0.5147	1	0.0944	0.4718	0.3076	0.6648	0.0432	0.306	0.6056	0.8717	0.5678	1	0.2484	0.6027	0.7811	0.9668	0.1797	0.6184	82	85	92	96	85	83
		Polyamine metabolism	putrescine	GC/MS	C00134	HMDB01414	0.86	1.21	1.41	0.49	0.38	0.77	2.59	1.49	0.82				0.9038	1	0.5606	0.9273	0.4869	0.9964	0.0541	0.629	0.0317	0.3799	0.8588	1	0.0283	0.2899	0.7215	0.9163	0.6011	1	0.2339	0.591	0.3063	0.7603	0.1431	0.613	100	100	100	100	100	100
			N-acetylputrescine	LC/MS pos	C02714	HMDB02064	1.05	1.31	1.25	0.65	0.85	1.3	1.94	1.2	1.25				0.9398	1	0.1492	0.5402	0.175	0.9786	0.0717	0.6546	0.0856	0.4718	0.8944	1	0.001	0.0958	0.1537	0.5582	0.8377	1	0.0043	0.0975	0.4039	0.8253	0.0805	0.608	100	100	100	100	100	100
			agmatine	GC/MS	C00179	HMDB01432	0.63	0.98	1.55	0.58	0.39	0.66	1.92	1.78	0.76				0.6503	1	0.5135	0.9083	0.2752	0.9786	0.0874	0.6881	0.0567	0.4563	0.8759	1	0.1657	0.5319	0.9308	1	0.239	0.8807	0.853	1	0.2992	0.7603	0.1936	0.6233	100	100	100	96	96	100
			spermidine	GC/MS	C00315	HMDB01257	1.11	1.64	1.47	1.8	0.92	0.51	1.25	2.01	0.7				0.3342	1	0.0441	0.3512	0.2904	0.9786	0.0295	0.629	0.5093	0.8874	0.0037	0.3598	0.149	0.5166	0.0068	0.1864	0.2177	0.8807	0.0861	0.4316	0.0805	0.495	0.0174	0.4929	18	48	42	52	62	34
			acisoga	LC/MS pos			0.92	0.97	1.06	0.94	0.83	0.89	1.36	1.38	1.16				0.5	1	0.8849	1	0.6038	1	0.7692	1	0.2008	0.6401	0.3221	0.6703	0.0612	0.3839	0.0257	0.2906	0.4429	0.9992	0.0051	0.1098	0.5889	0.931	0.5381	0.857	100	100	100	100	100	100
		Guanidino and acetamido metabolism	4-guanidinobutanoate	LC/MS pos	C01035	HMDB03464	1.35	1.14	0.84	0.99	1.21	1.22	1.2	0.88	1.28				0.1565	1	0.8149	1	0.2457	0.9786	0.9202	1	0.675	1	0.749	1	0.4584	0.8176	0.5824	0.8617	0.346	0.9498	0.5158	0.7977	0.5694	0.9244	0.5205	0.857	32	56	31	48	46	45
		Glutathione metabolism	5-oxoproline	LC/MS neg	C01879	HMDB00267	1.24	1.63	1.32	0.99	0.97	0.98	1.75	1.4	1.04				0.1562	1	0.0706	0.4135	0.6855	1	0.5826	1	0.9736	1	0.5462	0.8707	0.0238	0.2823	0.1496	0.5582	0.6492	1	0.0164	0.2112	0.3125	0.7603	0.4249	0.8055	100	100	100	100	100	100
			glutathione, oxidized (GSSG)	LC/MS pos	C00127	HMDB03337	1.58	2.43	1.54	1.4	1.28	0.92	1.32	1.17	0.7				0.349	1	0.1277	0.5062	0.5521	1	0.07	0.6546	0.188	0.6202	0.5791	0.8844	0.7894	1	0.504	0.8283	0.6313	1	0.9673	1	0.0748	0.4855	0.6883	0.9339	71	70	81	48	88	66
			cysteine-glutathione disulfide	LC/MS pos		HMDB00656	1.27	1.69	1.33	1.57	1.06	0.67	1.02	1.27	0.64				0.2096	1	0.0173	0.2711	0.2529	0.9786	0.061	0.6444	0.2297	0.6907	0.4613	0.7826	0.6626	0.9367	0.8038	0.9715	0.1004	0.7562	0.2942	0.6518	0.0232	0.3469	0.4022	0.7994	64	74	85	52	77	72
	Peptide	Dipeptide	glycylglycine	GC/MS	C02037	HMDB11733	0.74	0.93	1.25	0.65	0.54	0.84	1.46	1.28	0.85				0.4931	1	0.6324	0.9626	0.2521	0.9786	0.217	0.7829	0.0325	0.3799	0.3722	0.7128	0.1341	0.498	0.3597	0.746	0.2603	0.9047	0.4461	0.7383	0.3342	0.7603	0.1491	0.613	82	81	92	84	81	76
			glycylproline	LC/MS pos		HMDB00721	0.73	0.87	1.19	0.69	0.62	0.9	1.21	1.14	0.87				0.2098	1	0.6572	0.9848	0.4276	0.9786	0.2081	0.7829	0.0864	0.4718	0.6656	0.949	0.5259	0.8673	0.5599	0.8437	0.518	1	0.7351	0.9572	0.1589	0.5793	0.5891	0.857	100	100	100	100	100	100
			glycylisoleucine	LC/MS pos			1.09	1.46	1.34	0.99	1.05	1.05	0.88	0.8	0.63				0.2274	1	0.0082	0.2437	0.1448	0.9786	0.9164	1	0.7058	1	0.7851	1	0.9527	1	0.3079	0.7101	0.0253	0.7404	0.0666	0.4063	0.0984	0.495	0.2697	0.6964	18	41	62	32	38	38
			glycylleucine	LC/MS pos	C02155	HMDB00759	1.11	1.65	1.49	1.28	0.94	0.73	0.96	1.11	0.55				0.2393	1	0.0116	0.2437	0.1723	0.9786	0.3911	0.9239	0.4734	0.8581	0.1076	0.4875	0.3077	0.6616	0.4593	0.802	0.0253	0.7404	0.7929	0.9911	0.2888	0.7521	0.0394	0.4929	39	59	73	60	69	48
			glycylphenylalanine	LC/MS neg			1.26	1.18	0.93	1.01	0.8	0.8	0.95	0.76	0.65				0.4731	1	0.3852	0.8242	0.8753	1	0.8258	1	0.344	0.782	0.2367	0.5921	0.968	1	0.6028	0.8703	0.0622	0.7404	0.1643	0.5068	0.7282	0.9443	0.4117	0.8014	39	48	50	44	46	31
			glycyltyrosine	LC/MS pos			0.9	0.96	1.06	0.82	0.69	0.84	1.2	1.08	0.86				0.441	1	0.6303	0.9626	0.7796	1	0.1094	0.712	0.0023	0.1836	0.1463	0.517	0.1394	0.5003	0.5464	0.8437	0.2602	0.9047	0.5698	0.841	0.0386	0.4156	0.1722	0.613	100	100	100	100	100	100
			alanylleucine	LC/MS pos			1.26	1.57	1.24	1.58	1.38	0.88	0.8	1	0.71				0.6075	1	0.0678	0.4135	0.1895	0.9786	0.0592	0.6441	0.283	0.7509	0.3788	0.7139	0.4965	0.8483	0.4545	0.802	0.1462	0.8278	0.4283	0.7318	0.0905	0.495	0.2897	0.7348	46	52	77	36	65	52
			alanylphenylalanine	LC/MS pos			1.11	1.61	1.45	1.21	1.31	1.08	1	1.1	0.82				0.5343	1	0.0757	0.4135	0.2475	0.9786	0.4024	0.9279	0.2507	0.7274	0.7689	1	0.8553	1	0.6697	0.9002	0.652	1	0.9233	1	0.1186	0.5107	0.8137	0.9938	14	22	31	16	27	31
			arginylproline	LC/MS pos			0.52	0.81	1.54	0.74	0.56	0.76	1.32	1.87	0.92				0.0837	1	0.6683	0.9889	0.2014	0.9786	0.0918	0.6881	0.0125	0.2234	0.4284	0.7454	0.3048	0.661	0.3139	0.7101	0.2856	0.9167	0.567	0.841	0.0341	0.4096	0.234	0.6672	96	89	92	100	88	86
			arginyltyrosine	LC/MS pos			0.48	0.93	1.92	0.65	0.65	1	0.74	1	0.52				0.0518	1	0.797	1	0.0308	0.8889	0.4192	0.9437	0.4071	0.8237	1	1	0.2746	0.6445	1	1	0.0281	0.7404	0.0591	0.3968	0.1249	0.5107	0.3017	0.7414	11	0	15	4	4	0
			aspartylphenylalanine	LC/MS neg		HMDB00706	1.14	1.52	1.34	0.97	1.22	1.26	1.48	1.26	1.18				0.5712	1	0.1274	0.5062	0.3375	0.9786	0.5882	1	0.3731	0.8056	0.7345	0.9939	0.0363	0.3041	0.3165	0.7101	0.7675	1	0.1027	0.4459	0.8735	0.998	0.232	0.6672	57	59	62	84	62	52
			glutamine-glutamate	LC/MS pos			1	1.25	1.25	1.03	0.94	0.91	1.1	1.14	0.83				0.2918	1	0.0072	0.2437	0.0989	0.9786	0.6797	1	0.3906	0.8181	0.1959	0.5549	0.2283	0.6213	0.5529	0.8437	0.0184	0.7404	0.7562	0.9623	0.3876	0.8203	0.0274	0.4929	61	85	96	76	88	69
			glutamine-leucine	LC/MS pos			1.1	0.96	0.88	0.97	0.77	0.8	1.12	0.99	0.9				0.6814	1	0.9684	1	0.716	1	0.9797	1	0.4437	0.8581	0.4235	0.7454	0.6228	0.9214	0.9079	1	0.7541	1	0.8615	1	0.7077	0.9443	0.8491	1	57	67	58	64	69	55
			prolylglutamine	LC/MS pos			0.76	0.73	0.96	0.74	0.57	0.77	1.11	1.08	0.87				0.0966	1	0.1567	0.5402	0.8183	1	0.3591	0.9239	0.0322	0.3799	0.2207	0.5816	0.902	1	0.5631	0.8437	0.3833	0.9498	0.8152	1	0.0355	0.4108	0.5916	0.857	100	100	100	100	100	100
			isoleucylaspartate	LC/MS pos			0.91	0.93	1.02	0.85	0.99	1.16	0.77	0.72	0.82				0.6882	1	0.8741	1	0.8127	1	0.6431	1	0.9825	1	0.6151	0.9053	0.6891	0.9467	0.2062	0.6138	0.5857	1	0.202	0.5427	0.9823	0.998	0.8039	0.9892	50	56	50	48	42	48
			isoleucylleucine	LC/MS pos			1.39	1.44	1.04	1.66	1.27	0.76	1.07	1.28	0.95				0.3576	1	0.2846	0.6966	0.8743	1	0.0184	0.629	0.3036	0.7669	0.1552	0.517	0.9886	1	0.1261	0.5166	0.9799	1	0.3768	0.6837	0.0617	0.4764	0.4518	0.8355	29	37	38	24	65	38
			isoleucylthreonine	LC/MS neg			1.83	1.44	0.79	1.11	0.86	0.78	1.45	0.87	0.86				0.0453	1	0.2361	0.6407	0.4238	0.9786	0.7142	1	0.2796	0.7465	0.1417	0.517	0.1157	0.4791	0.982	1	0.495	1	0.6064	0.8624	0.172	0.5901	0.2589	0.6869	54	74	65	80	73	59
			leucylleucine	LC/MS pos	C11332		1	0.94	0.94	1.25	0.99	0.79	0.8	1	0.84				0.544	1	0.704	1	0.3314	0.9786	0.3842	0.9239	0.8788	1	0.2911	0.6491	0.8214	1	0.9472	1	0.9994	1	0.9257	1	0.334	0.7603	0.9768	1	86	93	69	88	88	83
			leucylisoleucine	LC/MS pos			1.06	1.67	1.57	1.22	1.46	1.2	1.18	1.35	1.03				0.6256	1	0.1988	0.5978	0.4255	0.9786	0.3368	0.8989	0.4509	0.8581	0.8141	1	0.5659	0.8878	0.2826	0.6927	0.9612	1	0.3247	0.6648	0.333	0.7603	0.7636	0.9685	61	78	65	64	77	62
			leucylthreonine	LC/MS neg			1.44	1.67	1.16	1.39	1.25	0.9	1.15	1.11	0.86				0.1594	1	0.0793	0.4231	0.7171	1	0.4368	0.9538	0.937	1	0.3756	0.7136	0.2739	0.6445	0.6132	0.8747	0.4588	1	0.6118	0.8641	0.2744	0.7434	0.4134	0.8014	64	78	69	80	73	66
			threonylvaline	LC/MS neg			1.22	1.42	1.17	1.27	1.53	1.2	0.95	0.99	1.02				0.4795	1	0.0734	0.4135	0.277	0.9786	0.3929	0.9239	0.1917	0.628	0.6631	0.9487	0.8685	1	0.7315	0.9241	0.7466	1	0.9116	1	0.092	0.495	0.8871	1	21	26	38	20	27	31
			threonylphenylalanine	LC/MS pos			1.07	1.03	0.96	0.87	0.82	0.94	1.22	0.99	0.97				0.9265	1	0.7824	1	0.8546	1	0.4673	0.9822	0.0634	0.4712	0.2587	0.6113	0.2861	0.6445	0.6752	0.9002	0.6039	1	0.5701	0.841	0.3116	0.7603	0.5265	0.857	100	100	100	100	100	100
			phenylalanylphenylalanine	LC/MS pos			0.83	1.04	1.25	1.06	0.69	0.65	1.22	1.57	0.81				0.4476	1	0.8452	1	0.5806	1	0.6001	1	0.0483	0.4323	0.0115	0.3598	0.2302	0.6213	0.0139	0.248	0.5579	1	0.0723	0.4063	0.2343	0.6898	0.0925	0.608	75	70	65	80	85	66
			phenylalanylglutamate	LC/MS neg			1.36	1.33	0.98	1.05	0.99	0.95	1.32	1.02	0.99				0.2652	1	0.5677	0.9303	0.5968	1	0.9556	1	0.224	0.6786	0.1984	0.5549	0.1467	0.5122	0.6751	0.9002	0.7456	1	0.3663	0.6825	0.4325	0.8507	0.4464	0.8315	75	74	69	84	81	62
			phenylalanyltyrosine	LC/MS pos			0.93	0.72	0.77	0.86	0.95	1.11	0.78	0.72	1.04				0.7185	1	0.5315	0.9137	0.3305	0.9786	0.5142	1	0.4092	0.8237	0.8746	1	0.9727	1	0.3253	0.7101	0.8661	1	0.5172	0.7977	0.556	0.9217	0.7463	0.9664	61	74	69	84	77	69
			phenylalanylvaline	LC/MS pos			1.08	1.61	1.5	1.32	1.39	1.06	0.95	1.16	0.82				0.4789	1	0.042	0.3439	0.1836	0.9786	0.1337	0.7309	0.1361	0.5744	0.9605	1	0.9328	1	0.4512	0.802	0.5231	1	0.9808	1	0.043	0.4333	0.6114	0.8701	25	37	50	24	54	38
			phenylalanylglycine	LC/MS neg			1.06	1.17	1.11	0.96	0.79	0.82	1.26	1.14	0.84				0.7127	1	0.5503	0.9237	0.3409	0.9786	0.9874	1	0.1097	0.5041	0.1026	0.4875	0.3126	0.6616	0.1657	0.5663	0.2331	0.8807	0.4762	0.7773	0.7672	0.9521	0.1433	0.613	89	89	92	92	88	76
			phenylalanylhistidine	LC/MS pos			1.02	0.85	0.83	0.85	0.7	0.82	1.13	0.93	0.92				0.7179	1	0.2148	0.6148	0.3807	0.9786	0.2291	0.7829	0.0069	0.2234	0.1318	0.517	0.3362	0.682	0.928	1	0.5977	1	0.7558	0.9623	0.0196	0.3469	0.5693	0.857	100	100	100	100	100	97
			pyroglutamylglutamine	LC/MS neg			0.89	0.94	1.06	0.67	0.84	1.26	1.25	0.94	1.13				0.9852	1	0.7203	1	0.7363	1	0.786	1	0.7463	1	0.9639	1	0.481	0.84	0.681	0.9002	0.9757	1	0.5058	0.7969	0.9745	0.998	0.8893	1	43	44	54	52	62	48
			pyroglutamylvaline	LC/MS neg			0.82	1.72	2.08	1.34	1.16	0.87	1.19	1.92	0.8				0.768	1	0.2375	0.641	0.1448	0.9786	0.0784	0.6755	0.3718	0.8056	0.3527	0.7035	0.516	0.8637	0.0067	0.1864	0.7099	1	0.0303	0.3038	0.3177	0.7603	0.1853	0.6198	43	37	42	60	73	66
			valylserine	LC/MS neg			0.95	1.17	1.23	0.91	0.58	0.64	1.32	1.26	0.66				0.8597	1	0.5425	0.9137	0.4372	0.9786	0.8419	1	0.0459	0.4235	0.0697	0.4313	0.0917	0.4539	0.0971	0.4657	0.3587	0.9498	0.1548	0.5021	0.5894	0.931	0.1052	0.608	32	22	35	48	54	34
			valylmethionine	LC/MS neg			1.16	1.24	1.07	1.19	1.05	0.88	1.05	1.08	0.89				0.5485	1	0.4885	0.8973	0.9221	1	0.3685	0.9239	0.9464	1	0.3173	0.6668	0.6577	0.9367	0.4403	0.8012	0.7525	1	0.599	0.8593	0.5638	0.9217	0.7299	0.9604	21	26	35	36	50	28
			valylphenylalanine	LC/MS neg			1.11	1.56	1.41	1.26	1.09	0.86	1.04	1.18	0.72				0.5618	1	0.1559	0.5402	0.4007	0.9786	0.336	0.8989	0.7556	1	0.4938	0.8173	0.789	1	0.4965	0.8249	0.3967	0.9615	0.947	1	0.4056	0.8253	0.5349	0.857	21	30	35	28	46	31
			valylvaline	LC/MS neg			1.18	1.41	1.2	1.17	1.13	0.96	1.1	1.1	0.89				0.5593	1	0.1526	0.5402	0.3964	0.9786	0.4378	0.9538	0.6479	0.9896	0.731	0.992	0.5697	0.8878	0.4311	0.7944	0.6849	1	0.5781	0.8502	0.3877	0.8203	0.6648	0.918	50	56	62	60	69	62
			arginylphenylalanine	LC/MS pos			0.98	0.74	0.76	0.62	0.59	0.96	1.32	0.83	1.05				0.5801	1	0.2225	0.622	0.5039	1	0.0856	0.6881	0.0062	0.2234	0.3139	0.6648	0.741	0.9803	0.3759	0.7566	0.2197	0.8807	0.3066	0.653	0.0196	0.3469	0.5145	0.857	96	93	92	100	81	79
			cyclo(leu-pro)	LC/MS pos			1.14	1.22	1.07	0.94	1.51	1.6	1	0.83	1.23				0.5094	1	0.44	0.8672	0.906	1	0.6098	1	0.0336	0.3799	0.0078	0.3598	0.7044	0.9643	0.4309	0.7944	0.0781	0.7562	0.44	0.7383	0.0677	0.4764	0.1981	0.6233	75	81	81	88	81	97
			cyclo(gly-phe)	GC/MS			1.55	1.17	0.76	1.27	0.97	0.76	1.32	1.08	1.09				0.0394	1	0.7309	1	0.0916	0.9786	0.2059	0.7829	0.9456	1	0.1676	0.5191	0.5182	0.8637	0.9238	1	0.8081	1	0.6465	0.885	0.0346	0.4096	0.8706	1	39	70	35	40	54	45
			valylleucine	LC/MS pos			1.67	1.55	0.93	1.37	1.35	0.99	1.16	0.96	1.02				0.3331	1	0.2655	0.6781	0.8775	1	0.0714	0.6546	0.2994	0.7669	0.4075	0.736	0.7442	0.9803	0.2226	0.6408	0.7966	1	0.2963	0.6518	0.1202	0.5107	0.7456	0.9664	39	41	54	40	73	55
			histidylalanine	LC/MS neg			1.11	1.13	1.01	1.1	0.97	0.88	1.32	1.3	1.13				0.6566	1	0.5072	0.9063	0.825	1	0.6426	1	0.72	1	0.9052	1	0.4964	0.8483	0.473	0.81	0.6992	1	0.3025	0.6518	0.731	0.9443	0.9653	1	32	41	42	36	38	45
			histidylhistidine	LC/MS neg			0.99	0.89	0.91	0.76	0.7	0.93	1.17	0.91	0.93				0.8606	1	0.4599	0.8879	0.5751	1	0.0245	0.629	0.0042	0.199	0.5619	0.8837	0.1814	0.5529	0.4257	0.7931	0.4121	0.9798	0.879	1	0.0336	0.4096	0.2168	0.6498	100	96	100	100	100	97
			his-gly	LC/MS neg			1.1	1.39	1.26	0.86	0.7	0.81	1.55	1.22	0.78				0.8256	1	0.0743	0.4135	0.1198	0.9786	0.0585	0.6441	0.0139	0.2325	0.5927	0.8903	0.0041	0.1756	0.4481	0.802	0.1778	0.8278	0.1745	0.5181	0.4718	0.8737	0.0116	0.4929	61	56	81	100	69	62
			histidylleucine	LC/MS pos			1.38	1.13	0.82	1.68	1.33	0.8	0.91	1.11	1.08				0.301	1	0.2613	0.6781	0.9214	1	0.2272	0.7829	0.5308	0.8944	0.5345	0.8602	0.9424	1	0.7725	0.9581	0.6689	1	0.9727	1	0.2505	0.7136	0.8734	1	43	44	54	36	46	38
			isoleucylalanine	LC/MS pos			1.19	1.41	1.18	0.97	0.62	0.64	1.53	1.24	0.67				0.4467	1	0.1619	0.5454	0.5204	1	0.6619	1	0.0693	0.4718	0.0226	0.3821	0.1169	0.4791	0.2036	0.6134	0.0991	0.7562	0.4783	0.7781	0.4917	0.9	0.043	0.5002	86	89	88	88	96	86
			isoleucylglutamine	LC/MS neg			1.22	1.2	0.98	1.02	0.79	0.77	1.25	1.04	0.82				0.5424	1	0.328	0.7529	0.7094	1	0.6841	1	0.358	0.7924	0.1776	0.5272	0.4878	0.8476	0.6089	0.8723	0.2271	0.8807	0.992	1	0.7219	0.9443	0.3327	0.7704	39	44	54	44	54	38
			isoleucylglycine	LC/MS pos			1.55	1.55	1	0.94	0.85	0.9	1.65	1.01	0.91				0.2465	1	0.1953	0.5978	0.8832	1	0.8604	1	0.1658	0.6072	0.2227	0.5816	0.0936	0.4561	0.7135	0.9112	0.3189	0.9498	0.5339	0.8119	0.7093	0.9443	0.1665	0.613	100	100	96	100	92	93
			isoleucylserine	LC/MS pos			1.62	1.79	1.1	1.38	1.29	0.94	1.5	1.28	1.09				0.1319	1	0.098	0.4678	0.8703	1	0.6313	1	0.7376	1	0.4034	0.736	0.1033	0.4698	0.5201	0.8318	0.728	1	0.2611	0.6095	0.3658	0.7955	0.3705	0.7839	50	67	73	84	73	66
			isoleucyltyrosine	LC/MS neg			1.22	1.17	0.96	0.97	0.96	0.99	1.12	0.89	0.92				0.1846	1	0.6059	0.953	0.4273	0.9786	0.9127	1	0.9383	1	0.9716	1	0.5629	0.8878	0.4024	0.7792	0.993	1	0.8768	1	0.6938	0.9443	0.6023	0.8669	11	26	12	12	19	14
			leucylalanine	LC/MS pos			1.03	1.24	1.2	1.32	1.23	0.93	0.82	1.04	0.81				0.9746	1	0.5808	0.9401	0.6057	1	0.1478	0.7309	0.6092	0.9639	0.3232	0.6703	0.4237	0.7872	0.5176	0.8307	0.3924	0.9584	0.5634	0.8389	0.5485	0.9217	0.4853	0.8505	64	67	65	68	73	55
			leucylaspartate	LC/MS neg			0.67	1.06	1.59	0.83	0.92	1.1	0.96	1.21	0.83				0.6036	1	0.9787	1	0.6289	1	0.9099	1	0.843	1	0.7509	1	0.843	1	0.5534	0.8437	0.6681	1	0.4819	0.7812	0.8373	0.9873	0.9616	1	32	33	35	32	38	41
			leucylglycine	LC/MS pos			0.9	1.02	1.13	0.9	0.94	1.05	0.98	0.98	0.91				0.6177	1	0.6399	0.9662	0.3408	0.9786	0.6356	1	0.8043	1	0.8094	1	0.7997	1	0.7941	0.9715	0.6429	1	0.9725	1	0.6662	0.9443	0.8404	1	50	41	54	60	58	55
			leucylphenylalanine	LC/MS pos			1.02	1.51	1.48	1.22	0.84	0.69	1.42	1.7	0.79				0.8005	1	0.108	0.4881	0.1778	0.9786	0.1969	0.7829	0.6495	0.9896	0.0731	0.4313	0.1724	0.5451	0.0156	0.248	0.4891	1	0.0706	0.4063	0.5181	0.9161	0.0793	0.608	25	33	46	40	65	41
			leucylserine	LC/MS pos			1.57	1.63	1.04	1.41	1.52	1.08	1.01	0.91	0.94				0.0402	1	0.0092	0.2437	0.5616	1	0.1557	0.7309	0.0819	0.4718	0.7725	1	0.8809	1	0.6705	0.9002	0.4629	1	0.5628	0.8389	0.0057	0.2987	0.8193	0.9938	18	48	54	20	38	48
			leucyltryptophan	LC/MS neg			0.91	1.32	1.46	0.94	0.62	0.66	1.49	1.53	0.69				0.9585	1	0.3513	0.7939	0.3297	0.9786	0.5444	1	0.0943	0.4718	0.2858	0.6403	0.0896	0.4489	0.255	0.6784	0.3676	0.9498	0.2559	0.605	0.8443	0.988	0.1521	0.613	46	48	50	72	73	48
			leucyltyrosine	LC/MS pos			1.01	1.07	1.07	1.13	1.02	0.9	0.92	1.03	0.88				0.8134	1	0.9003	1	0.9143	1	0.4344	0.9538	0.7355	1	0.25	0.6089	0.8976	1	0.6622	0.9002	0.5495	1	0.8706	1	0.641	0.9443	0.7645	0.9685	93	93	100	92	96	93
			lysylphenylalanine	LC/MS pos			0.9	1.08	1.2	0.82	0.98	1.2	1	0.9	0.9				0.4995	1	0.913	1	0.579	1	0.2503	0.8032	0.3942	0.8181	0.7392	0.9975	0.726	0.9803	0.8727	1	0.6931	1	0.9089	1	0.4309	0.8507	0.8649	1	100	100	100	100	96	93
			lysylproline	LC/MS pos			0.6	0.87	1.46	0.51	0.4	0.78	1.84	1.57	0.85				0.176	1	0.9983	1	0.1833	0.9786	0.036	0.629	0.0416	0.4201	0.9069	1	0.0705	0.3896	0.3179	0.7101	0.8236	1	0.1324	0.4999	0.0492	0.4422	0.3435	0.7704	93	74	88	88	88	86
			phenylalanylleucine	LC/MS pos			1.14	0.92	0.8	0.89	0.57	0.64	1.43	1.12	0.89				0.6378	1	0.4709	0.8961	0.24	0.9786	0.8793	1	0.0842	0.4718	0.0575	0.4112	0.4762	0.8347	0.6844	0.9002	0.7649	1	0.6315	0.8721	0.0719	0.4764	0.7614	0.9685	82	93	73	96	85	76
			serylleucine	LC/MS pos			1.08	1.19	1.1	1.06	0.72	0.68	1.27	1.25	0.77				0.6537	1	0.2119	0.6148	0.4242	0.9786	0.7626	1	0.258	0.7386	0.146	0.517	0.313	0.6616	0.3797	0.757	0.1696	0.8278	0.7552	0.9623	0.8494	0.988	0.1666	0.613	75	78	96	88	85	72
			threonylleucine	LC/MS pos			1.47	1.61	1.09	1.26	1.39	1.11	0.99	0.85	0.86				0.0599	1	0.0244	0.2838	0.6952	1	0.3282	0.8909	0.1647	0.6072	0.6945	0.968	0.9988	1	0.3899	0.7652	0.3785	0.9498	0.3164	0.6636	0.0268	0.3743	0.7794	0.9768	36	56	58	36	46	48
			tyrosylleucine	LC/MS pos			1.27	1.61	1.26	1.09	1.1	1	1.36	1.17	0.93				0.2038	1	0.0031	0.1493	0.0861	0.9786	0.5607	1	0.6896	1	0.3145	0.6648	0.02	0.2823	0.092	0.4657	0.2994	0.9295	0.081	0.4307	0.1707	0.5901	0.0405	0.4929	100	100	100	100	100	100
			tryptophylserine	LC/MS pos			1.17	0.47	0.4	1.05	0.61	0.58	0.84	0.75	1.08				0.3706	1	0.0022	0.1493	0.0287	0.8889	0.9965	1	0.0512	0.4416	0.0483	0.3953	0.3568	0.7069	0.9685	1	0.8289	1	0.663	0.8894	0.0008	0.1269	0.6979	0.9339	96	81	73	88	88	79
			tyrosylglycine	LC/MS pos			0.98	1.11	1.13	1	1.02	1.01	1.06	1.08	0.97				0.364	1	0.7295	1	0.2179	0.9786	0.6775	1	0.8707	1	0.7895	1	0.771	1	0.3062	0.7101	0.6308	1	0.8797	1	0.7857	0.9675	0.5104	0.857	100	96	92	88	92	93
			tyrosyllysine	LC/MS neg			0.89	0.72	0.8	0.73	0.74	1.02	1.03	0.84	1.07				0.5648	1	0.1579	0.5402	0.402	0.9786	0.0459	0.629	0.0099	0.2234	0.5814	0.8844	0.5031	0.8544	0.4177	0.79	0.6008	1	0.704	0.9289	0.0171	0.3469	0.5406	0.857	100	93	96	100	92	83
			valylisoleucine	LC/MS pos			0.99	1.07	1.08	1.51	1.22	0.81	0.85	1.29	0.97				0.4481	1	0.3257	0.7529	0.8177	1	0.2155	0.7829	0.9044	1	0.1601	0.517	0.8209	1	0.4553	0.802	0.3776	0.9498	0.951	1	0.3628	0.7925	0.4999	0.8542	71	81	85	80	88	66
			serylproline	LC/MS pos			1.01	1.21	1.21	0.61	0.44	0.72	2.1	1.28	0.76				0.5827	1	0.5853	0.9401	0.2807	0.9786	0.0296	0.629	0.0006	0.1441	0.2041	0.5659	0.0036	0.1756	0.2087	0.6157	0.2764	0.9055	0.0695	0.4063	0.0666	0.4764	0.0171	0.4929	96	96	96	100	96	97
			serylvaline	LC/MS neg			0.74	1.17	1.58	1.21	1.09	0.9	0.84	1.37	0.79				0.3097	1	0.8226	1	0.2232	0.9786	0.7236	1	0.9659	1	0.7463	1	0.6761	0.9466	0.3475	0.7327	0.5429	1	0.9647	1	0.8038	0.9712	0.4903	0.8513	25	22	38	36	35	28
			prolylproline	LC/MS pos			0.61	1.05	1.72	0.66	0.48	0.73	1.69	1.82	0.78				0.1191	1	0.7119	1	0.0586	0.9695	0.1033	0.6973	0.0121	0.2234	0.387	0.718	0.0318	0.3024	0.0433	0.3397	0.4645	1	0.0448	0.3627	0.0722	0.4764	0.0689	0.608	100	100	100	100	100	100
			tyrosylglutamine	LC/MS neg			1.11	0.86	0.78	0.93	0.66	0.71	1.14	0.96	0.87				0.5867	1	0.2478	0.6578	0.5394	1	0.6827	1	0.0187	0.2957	0.0498	0.3953	0.6823	0.9467	0.5984	0.8703	0.4167	0.9798	0.9363	1	0.0372	0.4156	0.5763	0.857	96	96	100	100	100	93
		Dipeptide derivative	carnosine	LC/MS neg	C00386	HMDB00033	1.31	1.1	0.84	1.26	1.24	0.98	1.62	1.56	1.82				0.2552	1	0.4409	0.8672	0.723	1	0.6485	1	0.2607	0.7386	0.5058	0.8284	0.0118	0.2676	0.3365	0.72	0.5006	1	0.0165	0.2112	0.7664	0.9521	0.3575	0.7711	11	19	23	44	38	21
			anserine	LC/MS neg	C01262	HMDB00194	0.63	0.65	1.03	0.67	1.38	2.07	0.77	0.81	1.64				0.9578	1	0.7036	1	0.745	1	0.3566	0.9239	0.9996	1	0.3393	0.6947	0.2155	0.6092	0.8022	0.9715	0.379	0.9498	0.1721	0.5153	0.6519	0.9443	0.7777	0.9768	25	41	42	56	42	52
		gamma-glutamyl	gamma-glutamylleucine	LC/MS pos		HMDB11171	1.17	1.43	1.22	1.13	2.65	2.36	1.22	1.17	2.27				0.5334	1	0.0875	0.442	0.2766	0.9786	0.4022	0.9279	0.4376	0.8555	0.9325	1	0.4202	0.7857	0.294	0.7101	0.9012	1	0.3141	0.6631	0.2107	0.6601	0.6755	0.9245	82	89	92	96	100	93
			gamma-glutamylisoleucine	LC/MS pos		HMDB11170	1.12	1.63	1.45	1.3	4.26	3.28	1	1.16	2.62				0.6814	1	0.0462	0.3512	0.1143	0.9786	0.2115	0.7829	0.0595	0.4707	0.5378	0.8602	0.7771	1	0.5552	0.8437	0.6922	1	0.9618	1	0.0234	0.3469	0.7471	0.9664	25	33	50	16	38	45
			gamma-glutamylmethionine	LC/MS pos			1.08	1.14	1.06	0.99	1.73	1.75	1.26	1.16	1.91				0.6506	1	0.8283	1	0.5097	1	0.9334	1	0.2132	0.6707	0.2413	0.597	0.3952	0.76	0.2266	0.6446	0.5405	1	0.3966	0.6977	0.7657	0.9521	0.3906	0.7962	100	100	100	100	100	97
			gamma-glutamylphenylalanine	LC/MS pos		HMDB00594	1.31	2.08	1.59	1.18	2.06	1.74	0.93	0.84	0.92				0.1369	1	0.0004	0.1034	0.0377	0.8889	0.3039	0.8694	0.0127	0.2234	0.1414	0.517	0.7339	0.9803	0.4502	0.802	0.1563	0.8278	0.1491	0.5021	0.0001	0.0631	0.7487	0.9664	18	48	62	16	35	52
			gamma-glutamylthreonine	LC/MS pos			1.13	1.29	1.14	0.97	1.45	1.49	1.06	0.91	1.18				0.3649	1	0.1153	0.5014	0.4989	1	0.934	1	0.3188	0.774	0.2745	0.6275	0.7367	0.9803	0.5236	0.834	0.8081	1	0.754	0.9623	0.177	0.595	0.7864	0.9779	18	33	42	28	27	38
		Polypeptide	pro-pro-pro	LC/MS pos			0.92	1.24	1.35	0.73	0.63	0.86	1.41	1.12	0.72				0.8176	1	0.3921	0.8277	0.2829	0.9786	0.3084	0.8694	0.0399	0.4125	0.3029	0.6648	0.1218	0.4862	0.4586	0.802	0.1714	0.8278	0.582	0.8517	0.5996	0.935	0.104	0.608	100	100	100	100	100	100
	Carbohydrate	Aminosugars metabolism	glucosamine	GC/MS	C00329	HMDB01514	1.08	1.18	1.09	1.4	1.81	1.3	1.29	1.67	1.99				0.9327	1	0.5937	0.9426	0.5409	1	0.5961	1	0.7217	1	0.8493	1	0.6003	0.8966	0.3265	0.7101	0.1534	0.8278	0.0921	0.4403	0.8366	0.9873	0.8201	0.9938	57	59	54	68	73	62
			N-acetylgalactosamine	GC/MS	C01074	HMDB00835	1.1	1.4	1.27	0.24	0.29	1.22	1.52	0.32	0.31				0.9556	1	0.5366	0.9137	0.5768	1	0.2238	0.7829	0.0427	0.4229	0.4262	0.7454	0.4325	0.7901	0.6097	0.8723	0.061	0.7404	0.3611	0.6824	0.5597	0.9217	0.1729	0.613	75	74	77	76	73	66
			N-acetylglucosamine	GC/MS	C00140	HMDB00215	0.59	0.97	1.64	0.62	0.38	0.61	1.5	1.58	0.59				0.3183	1	0.6343	0.9626	0.1476	0.9786	0.0303	0.629	0.0019	0.1815	0.3573	0.7046	0.1057	0.4698	0.7019	0.9085	0.0458	0.7404	0.9845	1	0.055	0.4656	0.035	0.4929	100	100	100	100	100	97
			erythronate	GC/MS		HMDB00613	1.11	1.52	1.38	1.05	0.8	0.76	1.86	1.77	0.98				0.8691	1	0.1392	0.5265	0.104	0.9786	0.9164	1	0.0708	0.4718	0.0533	0.3953	0.0062	0.2228	0.0027	0.1425	0.6113	1	0.0024	0.0853	0.9677	0.998	0.0204	0.4929	100	89	96	100	96	90
			N-acetylneuraminate	LC/MS pos	C00270	HMDB00230	0.79	0.69	0.88	0.88	0.84	0.96	0.65	0.73	0.8				0.541	1	0.1336	0.516	0.3731	0.9786	0.5369	1	0.2464	0.7224	0.5942	0.8903	0.0415	0.3041	0.0384	0.3397	0.0821	0.7562	0.0008	0.05	0.1707	0.5901	0.958	1	100	100	100	100	100	100
			fucose	GC/MS	C02095	HMDB00174	0.62	0.73	1.19	0.59	0.5	0.85	1.07	1.01	0.72				0.1188	1	0.568	0.9303	0.3323	0.9786	0.0431	0.629	0.0031	0.199	0.3575	0.7046	0.6009	0.8966	0.9882	1	0.0558	0.7404	0.423	0.7279	0.0152	0.3469	0.196	0.6233	100	100	100	100	100	100
		Fructose, mannose, galactose, starch, and sucrose metabolism	fructose	GC/MS	C00095	HMDB00660	9.23	57.72	6.26	5.89	7.17	1.22	2.73	1.74	0.34				0.0946	1	0.0136	0.2437	0.411	0.9786	0.4066	0.9329	0.3357	0.782	0.9103	1	0.217	0.6092	0.6616	0.9002	0.7801	1	0.4161	0.7213	0.0441	0.4336	0.5588	0.857	18	41	46	36	46	41
			galactose	GC/MS	C01582	HMDB00143	0.61	0.93	1.52	0.67	0.45	0.67	1.31	1.44	0.64				0.4677	1	0.4077	0.8347	0.1262	0.9786	0.0533	0.629	0.004	0.199	0.354	0.7035	0.0751	0.4008	0.6013	0.8703	0.0516	0.7404	0.8211	1	0.1389	0.5443	0.0283	0.4929	100	100	100	100	100	100
			maltose	GC/MS	C00208	HMDB00163	2.84	2.34	0.82	2.66	1.6	0.6	2.3	2.15	1.57				0.0183	1	0.0322	0.3116	0.8425	1	0.4154	0.9437	0.8658	1	0.3102	0.6648	0.0287	0.2899	0.483	0.8136	0.9203	1	0.1042	0.4459	0.0802	0.495	0.2517	0.6869	96	96	100	100	96	93
			mannitol	GC/MS	C00392	HMDB00765	2.13	7.82	3.67	0.43	0.64	1.49	6.37	1.28	0.52				0.3832	1	0.0186	0.2711	0.1357	0.9786	0.4346	0.9538	0.6108	0.9639	0.7667	1	0.024	0.2823	0.5323	0.8372	0.5549	1	0.1788	0.519	0.325	0.7603	0.1263	0.6093	29	22	46	44	38	41
			mannose-6-phosphate	GC/MS	C00275	HMDB01078	1.57	1.49	0.95	1.72	0.92	0.54	1.63	1.79	1.01				0.1205	1	0.2036	0.6046	0.7897	1	0.1615	0.7309	0.7838	1	0.0844	0.441	0.2074	0.5965	0.244	0.6742	0.7834	1	0.2105	0.5524	0.1057	0.496	0.4702	0.8428	64	70	69	64	73	66
			sorbitol	GC/MS	C00794	HMDB00247	1.94	55.68	28.77	0.73	38.18	52.03	5.6	2.12	3.84				0.5503	1	0.0267	0.2838	0.105	0.9786	0.36	0.9239	0.4568	0.8581	0.843	1	0.2352	0.6241	0.1252	0.5166	0.7732	1	0.1568	0.5021	0.1116	0.5079	0.3852	0.7954	50	56	65	60	77	62
			sucrose	LC/MS neg	C00089	HMDB00258	16.74	7.4	0.44	3.25	4.21	1.29	0.62	0.12	0.35				0.2268	1	0.2283	0.6326	0.9939	1	0.0501	0.629	0.0098	0.2234	0.5519	0.8768	0.6304	0.9214	0.735	0.926	0.3521	0.9498	0.654	0.885	0.0167	0.3469	0.6064	0.868	14	30	27	12	38	48
		Glycolysis, gluconeogenesis, pyruvate metabolism	1,5-anhydroglucitol (1,5-AG)	GC/MS	C07326	HMDB02712	1.3	1.36	1.05	0.98	1.02	1.04	0.93	0.7	0.7				0.3947	1	0.2613	0.6781	0.78	1	0.8378	1	0.9504	1	0.7833	1	0.0417	0.3041	0.0023	0.1352	0.0019	0.442	3.6988e-06	0.0009	0.7028	0.9443	0.6914	0.9339	96	100	100	80	85	83
			2-isopropylmalate	LC/MS neg	C02504	HMDB00402	1.23	1	0.81	1.08	0.89	0.82	1.81	1.59	1.62				0.2296	1	0.8461	1	0.3232	0.9786	0.5409	1	0.755	1	0.3429	0.696	0.033	0.3037	0.1126	0.4954	0.095	0.7562	0.0021	0.0814	0.312	0.7603	0.9094	1	89	96	88	92	96	93
			glycerate	GC/MS	C00258	HMDB00139	1.16	1.18	1.02	1.44	1.01	0.7	1.23	1.53	1.06				0.2072	1	0.1417	0.53	0.8255	1	0.235	0.7933	0.5191	0.8897	0.0607	0.4112	0.0893	0.4489	0.0941	0.4657	0.6894	1	0.0833	0.4316	0.2122	0.6601	0.2282	0.6609	82	93	92	96	96	79
			glucose-6-phosphate (G6P)	GC/MS	C00668	HMDB01401	1.29	1.91	1.48	2.93	1.13	0.39	1.45	3.28	0.86				0.151	1	0.0049	0.2103	0.1591	0.9786	0.3465	0.9194	0.6331	0.9764	0.1456	0.517	0.0294	0.2908	0.0825	0.4516	0.2628	0.9047	0.1007	0.4459	0.1567	0.5758	0.0401	0.4929	71	85	96	96	88	90
			glucose	GC/MS	C00031	HMDB00122	1.78	3.37	1.89	3.46	1.3	0.38	2.66	5.17	1.03				0.0252	1	0.0023	0.1493	0.3937	0.9786	0.1796	0.7619	0.9371	1	0.1894	0.5499	0.0074	0.2228	0.0627	0.4023	0.7794	1	0.0132	0.1963	0.0234	0.3469	0.091	0.608	100	100	100	100	100	100
			1,6-anhydroglucose	GC/MS		HMDB00640	1.83	3.28	1.79	2.36	1.48	0.63	1.78	2.29	0.81				0.3593	1	0.066	0.4135	0.3523	0.9786	0.3093	0.8694	0.1796	0.6125	0.7613	1	0.3374	0.682	0.2727	0.69	0.6353	1	0.1438	0.5021	0.0779	0.495	0.8927	1	36	41	54	44	50	59
			fructose-6-phosphate	GC/MS	C05345	HMDB00124	1.07	1.93	1.81	2.94	1.55	0.53	1.11	3.06	0.89				0.6438	1	0.0175	0.2711	0.0559	0.9695	0.0693	0.6546	0.3568	0.7924	0.3371	0.6931	0.3843	0.742	0.0238	0.2906	0.5497	1	0.1381	0.5021	0.058	0.4764	0.126	0.6093	46	48	69	64	73	66
			3-phosphoglycerate	GC/MS	C00597	HMDB00807	1.53	1.58	1.04	1.27	1.18	0.93	1.55	1.29	1.16				0.1566	1	0.0778	0.4201	0.7177	1	0.0936	0.6881	0.9625	1	0.0742	0.4313	0.279	0.6445	0.1604	0.5647	0.4659	1	0.3032	0.6518	0.0911	0.495	0.2633	0.6911	89	93	96	88	100	83
			phosphoenolpyruvate (PEP)	GC/MS	C00074	HMDB00263	1.93	2.41	1.25	1.78	1.45	0.82	1.89	1.74	1.14				0.2467	1	0.1163	0.5014	0.6721	1	0.1304	0.7309	0.4701	0.8581	0.3992	0.7322	0.2071	0.5965	0.0955	0.4657	0.6679	1	0.0524	0.3769	0.125	0.5107	0.659	0.9126	64	59	65	64	73	62
			pyruvate	GC/MS	C00022	HMDB00243	1.12	1.12	1	1.59	0.96	0.6	1.24	1.77	1.06				0.4426	1	0.6407	0.9662	0.7706	1	0.1322	0.7309	0.3006	0.7669	0.0097	0.3598	0.2927	0.6445	0.067	0.4204	0.6567	1	0.1547	0.5021	0.1011	0.495	0.2568	0.6869	100	100	100	100	96	97
			lactate	GC/MS	C00186	HMDB00190	1.66	1.51	0.91	1.8	0.98	0.54	1.49	1.61	0.96				0.0346	1	0.0956	0.4677	0.6675	1	0.0796	0.6755	0.7197	1	0.0298	0.3823	0.0407	0.3041	0.0782	0.4511	0.9615	1	0.0255	0.2778	0.0218	0.3469	0.2991	0.7401	100	100	100	100	100	100
		Glycosylation	Lewis X trisaccharide	LC/MS pos		HMDB06568	0.94	0.69	0.73	1.09	0.62	0.57	0.99	1.15	0.9				0.9294	1	0.1089	0.4881	0.1328	0.9786	0.7471	1	0.0664	0.4712	0.029	0.3823	0.6678	0.9385	0.3983	0.7783	0.8452	1	0.3949	0.6974	0.0149	0.3469	0.8947	1	86	89	88	92	96	93
		Nucleotide sugars, pentose metabolism	ribitol	GC/MS	C00474	HMDB00508	1.34	1.63	1.21	0.99	1.02	1.03	1.75	1.29	1.09				0.182	1	0.0986	0.4678	0.7412	1	0.7195	1	0.3102	0.7669	0.513	0.8346	0.0209	0.2823	0.5136	0.8307	0.7448	1	0.123	0.487	0.7919	0.9675	0.1638	0.613	32	52	50	64	54	52
			threitol	GC/MS	C16884	HMDB04136	1.17	1.52	1.3	0.88	0.94	1.06	2.16	1.63	1.33				0.6438	1	0.0513	0.3693	0.1377	0.9786	0.2248	0.7829	0.091	0.4718	0.6502	0.9359	0.0007	0.0958	0.0774	0.4511	0.8702	1	0.0036	0.0916	0.7414	0.9473	0.0371	0.4929	68	70	88	88	81	66
			gluconate	GC/MS	C00257	HMDB00625	1.82	2.13	1.17	1.55	0.63	0.41	2.81	2.4	0.83				0.1049	1	0.476	0.8965	0.3733	0.9786	0.9782	1	0.1083	0.5041	0.0989	0.4792	0.0087	0.2228	0.278	0.6914	0.7227	1	0.0186	0.232	0.1933	0.632	0.2472	0.6869	46	63	42	80	62	52
			Isobar: ribulose 5-phosphate, xylulose 5-phosphate	GC/MS			1.3	1.42	1.09	1.68	1.05	0.63	0.99	1.27	0.73				0.1296	1	0.1975	0.5978	0.8317	1	0.1358	0.7309	0.8549	1	0.0838	0.441	0.6838	0.9467	0.6594	0.9002	0.2842	0.9167	0.905	1	0.0995	0.495	0.4749	0.848	39	67	58	48	65	38
			UDP-glucuronate	LC/MS neg	C00167	HMDB00935	1.43	1.55	1.09	1.46	0.74	0.51	1.34	1.38	0.64				0.0923	1	0.0965	0.4677	0.9959	1	0.2424	0.8019	0.1673	0.6072	0.0097	0.3598	0.1707	0.5443	0.3632	0.746	0.0938	0.7562	0.714	0.9378	0.086	0.495	0.0683	0.608	0	19	19	20	23	0
			xylitol	GC/MS	C00379	HMDB02917	1.23	1.42	1.16	0.65	0.56	0.85	4.03	2.14	1.57				0.438	1	0.2161	0.6148	0.6407	1	0.4932	1	0.9985	1	0.4762	0.7955	0.0656	0.3849	0.0748	0.4458	0.5266	1	0.0142	0.2043	0.54	0.9208	0.6118	0.8701	43	48	58	52	65	59
			xylose	GC/MS	C00181	HMDB00098	0.46	0.72	1.56	0.45	0.28	0.62	1.49	1.45	0.58				0.2636	1	0.7355	1	0.4449	0.9786	0.0833	0.6881	0.0006	0.1441	0.0863	0.441	0.0415	0.3041	0.1687	0.5682	0.2737	0.9055	0.1725	0.5153	0.0206	0.3469	0.0647	0.608	68	70	81	84	73	62
			xylonate	GC/MS	C05411		1.46	1.58	1.08	1.08	0.68	0.63	1.75	1.29	0.76				0.1007	1	0.1	0.4678	0.9847	1	0.8599	1	0.1739	0.6072	0.1199	0.5105	0.0399	0.3041	0.5267	0.834	0.3498	0.9498	0.3011	0.6518	0.3928	0.8203	0.1054	0.608	54	74	69	68	65	62
	Energy	Krebs cycle	citrate	GC/MS	C00158	HMDB00094	1.43	1.95	1.36	1.46	1.82	1.24	1.55	1.58	1.44				0.6947	1	0.0632	0.4085	0.144	0.9786	0.6312	1	0.6619	1	0.3479	0.7027	0.1157	0.4791	0.0933	0.4657	0.4741	1	0.1382	0.5021	0.5959	0.9322	0.1572	0.613	100	100	100	100	100	100
			alpha-ketoglutarate	GC/MS	C00026	HMDB00208	1.23	1.47	1.19	1.15	1.01	0.88	1.62	1.5	1.1				0.4731	1	0.1645	0.5502	0.4984	1	0.9245	1	0.8045	1	0.7276	0.9902	0.0696	0.3896	0.224	0.6411	0.8397	1	0.0612	0.3968	0.7083	0.9443	0.5022	0.855	82	81	85	88	85	86
			succinate	GC/MS	C00042	HMDB00254	1.61	2.42	1.5	0.99	1.01	1.02	2.24	1.37	0.94				0.2864	1	0.0199	0.2711	0.2017	0.9786	0.8455	1	0.4165	0.8347	0.5356	0.8602	0.0089	0.2228	0.1624	0.5663	0.6197	1	0.0401	0.3461	0.5551	0.9217	0.0816	0.608	100	100	100	100	100	100
			succinylcarnitine	LC/MS pos			0.84	1.07	1.27	1.09	0.85	0.78	1.3	1.67	1.02				0.4252	1	0.8377	1	0.3246	0.9786	0.5398	1	0.1735	0.6072	0.0452	0.3953	0.0582	0.3791	0.0011	0.1057	0.7224	1	0.0015	0.0694	0.6707	0.9443	0.1088	0.608	75	63	73	88	92	72
			fumarate	GC/MS	C00122	HMDB00134	1.07	1.4	1.31	1.12	1.15	1.03	1.12	1.18	0.92				0.7101	1	0.1182	0.5014	0.2352	0.9786	0.5525	1	0.6866	1	0.8348	1	0.382	0.7416	0.2648	0.6836	0.7779	1	0.3199	0.6636	0.3797	0.813	0.5668	0.857	100	96	96	100	100	100
			malate	GC/MS	C00149	HMDB00156	1.46	2.99	2.05	1.5	1.29	0.86	1.42	1.47	0.62				0.0393	1	0.0013	0.1493	0.2324	0.9786	0.1386	0.7309	0.5966	0.9639	0.3149	0.6648	0.0614	0.3839	0.1744	0.5682	0.4022	0.965	0.1612	0.5038	0.0126	0.3469	0.124	0.6093	100	100	96	100	96	97
		Oxidative phosphorylation	phosphate	GC/MS	C00009	HMDB01429	0.92	1.17	1.26	1.04	0.9	0.86	1.11	1.25	0.86				0.4794	1	0.2973	0.708	0.0852	0.9786	0.6259	1	0.1548	0.5972	0.0528	0.3953	0.4465	0.8037	0.052	0.3581	0.0871	0.7562	0.551	0.8295	0.9633	0.998	0.0315	0.4929	100	100	100	100	100	100
	Lipid	Essential fatty acid	linoleate (18:2n6)	LC/MS neg	C01595	HMDB00673	0.98	1.94	1.98	3.22	2.22	0.69	1	3.31	1.15				0.6752	1	0.009	0.2437	0.0285	0.8889	0.0269	0.629	0.9297	1	0.0273	0.3821	0.5729	0.8878	0.0162	0.248	0.0468	0.7404	0.5518	0.8295	0.0905	0.495	0.0081	0.4929	100	100	100	100	100	100
			linolenate [alpha or gamma; (18:3n3 or 6)]	LC/MS neg	C06427	HMDB01388	1.22	2.18	1.79	4.52	1.9	0.42	1.35	5.02	1.18				0.276	1	0.0031	0.1493	0.0592	0.9695	0.0476	0.629	0.6147	0.9663	0.1206	0.5105	0.2329	0.6215	0.0322	0.3252	0.197	0.8774	0.2276	0.578	0.0278	0.3765	0.0432	0.5002	71	81	92	84	96	83
			dihomo-linolenate (20:3n3 or n6)	LC/MS neg	C03242	HMDB02925	0.88	1.72	1.95	1.68	2.26	1.35	1.05	2.01	1.39				0.9282	1	0.0633	0.4085	0.0539	0.9695	0.2851	0.867	0.943	1	0.2999	0.6648	0.5757	0.8878	0.0832	0.4516	0.216	0.8807	0.53	0.8119	0.3924	0.8203	0.1066	0.608	93	100	100	96	100	93
			docosapentaenoate (n3 DPA; 22:5n3)	LC/MS neg	C16513	HMDB01976	1.07	2.25	2.1	1.63	1.93	1.18	1.07	1.63	0.92				0.9107	1	0.0097	0.2437	0.014	0.8889	0.0483	0.629	0.391	0.8181	0.2339	0.5921	0.9658	1	0.0516	0.3581	0.0858	0.7562	0.8598	1	0.0491	0.4422	0.0355	0.4929	43	44	77	44	69	48
			docosahexaenoate (DHA; 22:6n3)	LC/MS neg	C06429	HMDB02183	0.64	1.09	1.71	1.79	2.67	1.49	1.03	2.9	2.52				0.1994	1	0.8184	1	0.1375	0.9786	0.2601	0.8128	0.8919	1	0.1922	0.5533	0.8162	1	0.0304	0.3174	0.545	1	0.4329	0.7353	0.9893	0.998	0.1034	0.608	64	56	69	68	73	55
		Short chain fatty acid	valerate	LC/MS neg	C00803	HMDB00892	1.22	1.55	1.28	1	1.37	1.37	0.91	0.75	0.8				0.5303	1	0.0898	0.4489	0.2841	0.9786	0.9574	1	0.1974	0.6382	0.2122	0.5727	0.6524	0.9362	0.3118	0.7101	0.3839	0.9498	0.1792	0.519	0.0861	0.495	0.9191	1	14	19	27	8	12	28
		Medium chain fatty acid	isocaproate	LC/MS neg		HMDB00689	2.25	1.04	0.46	0.7	1.45	2.08	0.84	0.26	1.16				0.3055	1	0.6888	1	0.5418	1	0.599	1	0.3364	0.782	0.1303	0.517	0.6004	0.8966	0.0399	0.3397	0.9721	1	0.1389	0.5021	0.6181	0.9409	0.3028	0.7414	54	56	54	44	38	52
		Long chain fatty acid	10-heptadecenoate (17:1n7)	LC/MS neg			1	1.44	1.44	2.47	2.58	1.05	0.95	2.36	1.71				0.5603	1	0.4038	0.8347	0.7977	1	0.249	0.8032	0.864	1	0.1716	0.5191	0.6822	0.9467	0.3105	0.7101	0.5497	1	0.6271	0.8709	0.4588	0.8729	0.5125	0.857	82	89	85	96	88	76
			oleate (18:1n9)	LC/MS neg	C00712	HMDB00207	0.89	1.54	1.74	1.88	1.54	0.82	0.98	2.09	0.99				0.7896	1	0.0131	0.2437	0.0275	0.8889	0.1171	0.7309	0.9549	1	0.0927	0.4635	0.4025	0.7627	0.0304	0.3174	0.0851	0.7562	0.444	0.7383	0.1984	0.6397	0.0206	0.4929	100	100	100	100	100	100
			dihomo-linoleate (20:2n6)	LC/MS neg	C16525		0.94	2.16	2.31	1.47	1.72	1.17	0.99	1.55	0.79				0.6394	1	0.0019	0.1493	0.0083	0.7842	0.1862	0.7757	0.9079	1	0.1371	0.517	0.2775	0.6445	0.049	0.3528	0.0294	0.7404	0.5963	0.8583	0.0993	0.495	0.009	0.4929	86	89	96	96	96	97
			mead acid (20:3n9)	LC/MS neg		HMDB10378	1.55	3.07	1.98	1.21	4.66	3.86	1.34	1.04	2.03				0.352	1	0.001	0.1493	0.0171	0.8889	0.813	1	0.0897	0.4718	0.141	0.517	0.4658	0.8225	0.9543	1	0.3618	0.9498	0.9494	1	0.0012	0.1269	0.5062	0.857	54	56	77	56	69	76
			arachidonate (20:4n6)	LC/MS neg	C00219	HMDB01043	0.89	2.12	2.38	2	1.91	0.96	0.98	2.2	0.89				0.8613	1	0.0075	0.2437	0.0049	0.5775	0.0631	0.6517	0.5374	0.8989	0.1899	0.5499	0.8618	1	0.0256	0.2906	0.0555	0.7404	0.7578	0.9623	0.0661	0.4764	0.0141	0.4929	100	100	100	100	100	100
		Fatty acid, monohydroxy	3-hydroxypropanoate	GC/MS	C01013	HMDB00700	1.06	0.98	0.93	1.28	1.04	0.81	1.25	1.51	1.33				0.7891	1	0.7469	1	0.9543	1	0.2499	0.8032	0.8305	1	0.3281	0.6775	0.2931	0.6445	0.0136	0.248	0.1078	0.7642	0.0033	0.0916	0.7283	0.9443	0.5897	0.857	100	93	100	92	96	97
			4-hydroxybutyrate (GHB)	GC/MS	C00989	HMDB00710	1.02	0.91	0.89	0.87	0.7	0.8	1.53	1.3	1.16				0.8275	1	0.6291	0.9626	0.4888	0.9964	0.8275	1	0.0723	0.4718	0.1112	0.4903	0.113	0.4791	0.248	0.6784	0.7772	1	0.0802	0.4307	0.1753	0.5936	0.6326	0.889	93	93	96	88	96	90
			2-hydroxypalmitate	LC/MS neg			1.18	1.66	1.41	1.48	1.72	1.16	1	1.26	1.04				0.659	1	0.0249	0.2838	0.0722	0.9786	0.1539	0.7309	0.9672	1	0.1286	0.517	0.7397	0.9803	0.1758	0.5682	0.0488	0.7404	0.881	1	0.2418	0.6988	0.0561	0.5796	100	96	100	100	100	100
		Fatty acid, dicarboxylate	adipate	LC/MS pos	C06104	HMDB00448	0.96	0.99	1.04	1.04	1.91	1.85	1.09	1.18	2.1				0.8174	1	0.921	1	0.8979	1	0.7123	1	0.8187	1	0.8801	1	0.9089	1	0.4736	0.81	0.6541	1	0.4607	0.7572	0.9934	0.998	0.9129	1	21	19	19	20	31	17
			2-hydroxyglutarate	GC/MS	C02630	HMDB00606	1	0.94	0.94	0.9	0.85	0.95	1.43	1.29	1.31				0.9186	1	0.7417	1	0.8209	1	0.937	1	0.1492	0.5954	0.1687	0.5191	0.0941	0.4561	0.1342	0.5403	0.9349	1	0.0729	0.4063	0.6515	0.9443	0.3828	0.7946	100	100	100	100	100	97
			azelate (nonanedioate)	LC/MS neg	C08261	HMDB00784	0.89	1.11	1.25	1	0.99	0.99	1.33	1.49	1.19				0.9633	1	0.6334	0.9626	0.6689	1	0.4166	0.9437	0.4208	0.8398	0.9769	1	0.5904	0.8934	0.1871	0.5858	0.3784	0.9498	0.1147	0.4709	0.6512	0.9443	0.8563	1	36	48	46	44	58	59
			1,11-undecanedicarboxylate	LC/MS neg		HMDB02327	0.68	1.45	2.15	1.16	1.04	0.89	0.87	1.49	0.62				0.6255	1	0.4029	0.8347	0.1916	0.9786	0.3302	0.8911	0.6205	0.9663	0.6096	0.9053	0.7774	1	0.235	0.6628	0.5277	1	0.8681	1	0.6361	0.9443	0.393	0.7978	79	74	73	68	85	76
			3-carboxy-4-methyl-5-propyl-2-furanpropanoate (CMPF)	LC/MS neg			1.01	1.26	1.24	1.2	0.91	0.76	1.69	2	1.23				0.9931	1	0.2822	0.6944	0.2903	0.9786	0.2971	0.8681	0.4774	0.8581	0.7153	0.9849	0.2873	0.6445	0.035	0.3324	0.4731	1	0.0249	0.2778	0.446	0.8665	0.5777	0.857	11	11	31	20	31	34
		Eicosanoid	12-HETE	LC/MS neg		HMDB06111	1.01	1.55	1.54	2.41	1.39	0.58	0.61	1.46	0.55				0.407	1	0.0756	0.4135	0.3403	0.9786	0.0127	0.629	0.3833	0.8165	0.0853	0.441	0.2811	0.6445	0.5031	0.8283	0.0449	0.7404	0.1658	0.5077	0.0448	0.4336	0.1604	0.613	96	100	96	92	100	100
		Fatty acid metabolism (also BCAA metabolism)	propionylcarnitine	LC/MS pos	C03017	HMDB00824	1.39	1.37	0.98	1.02	0.81	0.79	1.35	0.99	0.79				0.0434	1	0.2139	0.6148	0.4472	0.9786	0.391	0.9239	0.805	1	0.2552	0.6113	0.3976	0.7616	0.7856	0.9677	0.5204	1	0.974	1	0.1219	0.5107	0.5483	0.857	100	100	96	100	100	97
			butyrylcarnitine	LC/MS pos			1.42	1.78	1.25	1.36	1.06	0.78	1.08	1.04	0.64				0.0381	1	0.0462	0.3512	0.9511	1	0.1492	0.7309	0.6188	0.9663	0.319	0.6676	0.6896	0.9467	0.8611	1	0.2664	0.9055	0.6139	0.8641	0.0399	0.4156	0.5607	0.857	93	100	100	100	100	97
		Fatty acid metabolism	isovalerate	LC/MS neg	C08262	HMDB00718	1.76	1.32	0.75	1.04	1.32	1.27	0.8	0.47	0.8				0.5484	1	0.8817	1	0.6586	1	0.9787	1	0.3284	0.78	0.3101	0.6648	0.2683	0.6445	0.0856	0.4516	0.771	1	0.0713	0.4063	0.727	0.9443	0.587	0.857	64	67	73	44	42	55
		Carnitine metabolism	deoxycarnitine	LC/MS pos	C01181	HMDB01161	1.06	0.96	0.91	0.98	0.91	0.92	1.12	1.04	1.05				0.917	1	0.7081	1	0.636	1	0.7936	1	0.3489	0.7855	0.2238	0.5816	0.6022	0.8966	0.4925	0.8238	0.969	1	0.4971	0.7923	0.4552	0.8729	0.8625	1	100	100	100	100	100	100
			carnitine	LC/MS pos	C00318		1.14	1.1	0.97	1.24	0.97	0.78	0.99	1.08	0.87				0.2937	1	0.5394	0.9137	0.6717	1	0.1154	0.7309	0.7388	1	0.0495	0.3953	0.9735	1	0.5409	0.8437	0.3569	0.9498	0.8793	1	0.1229	0.5107	0.5496	0.857	100	100	100	100	100	100
			3-dehydrocarnitine	LC/MS pos	C02636	HMDB12154	1.16	1.57	1.35	0.97	0.72	0.74	1.92	1.61	0.88				0.5494	1	0.0251	0.2838	0.1005	0.9786	0.3812	0.9239	0.2983	0.7669	0.0511	0.3953	0.0021	0.1648	0.0007	0.098	0.8852	1	0.0003	0.0209	0.5379	0.9208	0.0196	0.4929	96	93	96	96	100	100
			acetylcarnitine	LC/MS pos	C02571	HMDB00201	1.13	1.4	1.24	1.14	0.94	0.82	1.22	1.22	0.82				0.3866	1	0.0408	0.3396	0.2348	0.9786	0.4401	0.9546	0.3252	0.7787	0.0738	0.4313	0.1149	0.4791	0.1295	0.5256	0.1456	0.8278	0.3328	0.6764	0.5018	0.9071	0.0499	0.539	100	100	100	100	100	100
			palmitoylcarnitine	LC/MS pos	C02990	HMDB00222	0.98	0.89	0.91	1.2	3.91	3.24	0.8	0.99	3.54				0.6991	1	0.7158	1	0.4594	0.9786	0.4614	0.9822	0.4572	0.8581	0.9899	1	0.427	0.7872	0.6715	0.9002	0.7573	1	0.5948	0.8583	0.7177	0.9443	0.7265	0.9585	79	93	81	76	77	76
		Glycerolipid metabolism	choline phosphate	LC/MS pos	C00588		1.01	1.02	1.01	0.82	0.81	0.99	1.39	1.13	1.1				0.9662	1	0.6614	0.9849	0.6343	1	0.4465	0.963	0.2191	0.6758	0.6495	0.9359	0.1306	0.4969	0.4332	0.7944	0.8882	1	0.2099	0.5524	0.8052	0.9712	0.4961	0.8538	100	100	100	96	100	100
			ethanolamine	GC/MS	C00189	HMDB00149	0.92	1.1	1.2	1.09	0.6	0.56	1.35	1.6	0.74				0.9638	1	0.836	1	0.8027	1	0.8161	1	0.321	0.774	0.214	0.5743	0.5754	0.8878	0.3998	0.7783	0.5209	1	0.6539	0.885	0.7613	0.9521	0.535	0.857	100	100	100	100	100	100
			phosphoethanolamine	LC/MS neg	C00346	HMDB00224	1.39	1.59	1.15	0.88	0.97	1.11	1.4	0.89	0.85				0.1119	1	0.02	0.2711	0.4477	0.9786	0.9627	1	0.946	1	0.9069	1	0.119	0.4791	0.9623	1	0.4817	1	0.631	0.8721	0.2285	0.6807	0.2565	0.6869	93	96	96	92	100	93
			glycerol	GC/MS	C00116	HMDB00131	0.92	1.37	1.49	1.02	1.16	1.13	1.21	1.35	1.02				0.5861	1	0.1216	0.5021	0.0393	0.8889	0.7698	1	0.8039	1	0.9581	1	0.2329	0.6215	0.0437	0.3397	0.9218	1	0.0706	0.4063	0.2877	0.7521	0.3116	0.7495	100	100	100	100	100	100
			choline	LC/MS pos	C00114		0.98	1	1.01	1.24	0.91	0.73	0.93	1.17	0.85				0.6307	1	0.8063	1	0.4749	0.9887	0.1477	0.7309	0.2758	0.7465	0.0098	0.3598	0.644	0.9313	0.1376	0.5494	0.07	0.7509	0.6578	0.8877	0.419	0.8381	0.0656	0.608	100	100	100	100	100	100
			glycerol 3-phosphate (G3P)	GC/MS	C00093	HMDB00126	1.18	1.88	1.59	1.41	1.1	0.78	1.53	1.83	0.89				0.5539	1	0.1257	0.5062	0.3468	0.9786	0.7117	1	0.7548	1	0.4849	0.8053	0.1063	0.4698	0.1571	0.5609	0.8311	1	0.1015	0.4459	0.6617	0.9443	0.3574	0.7711	100	100	100	100	100	100
		Inositol metabolism	myo-inositol	GC/MS	C00137	HMDB00211	1.13	1.45	1.28	1.08	0.97	0.9	1.44	1.37	0.96				0.3438	1	0.0714	0.4135	0.387	0.9786	0.9514	1	0.4688	0.8581	0.5035	0.8284	0.0219	0.2823	0.1875	0.5858	0.8369	1	0.0477	0.3708	0.7197	0.9443	0.197	0.6233	100	100	100	100	100	100
			inositol 1-phosphate (I1P)	GC/MS	C04006	HMDB00213	1.28	1.62	1.26	1.56	1.03	0.66	1.38	1.67	0.88				0.5254	1	0.1148	0.5014	0.345	0.9786	0.2061	0.7829	0.464	0.8581	0.0412	0.3953	0.2586	0.6445	0.073	0.4446	0.2374	0.8807	0.3046	0.6518	0.399	0.8221	0.087	0.608	89	89	88	92	96	83
			scyllo-inositol	GC/MS	C06153	HMDB06088	1.25	1.6	1.27	1.18	1.52	1.3	1.3	1.22	1.24				0.5852	1	0.4717	0.8961	0.8587	1	0.6677	1	0.3101	0.7669	0.5608	0.8837	0.7658	0.9993	0.8414	1	0.5457	1	0.5262	0.8089	0.4693	0.8729	0.9578	1	89	89	85	80	88	97
		Ketone bodies	3-hydroxybutyrate (BHBA)	GC/MS	C01089	HMDB00357	0.73	0.85	1.17	0.94	0.71	0.75	1.33	1.72	1.11				0.2025	1	0.797	1	0.3185	0.9786	0.8394	1	0.0856	0.4718	0.1262	0.5167	0.0898	0.4489	0.0065	0.1864	0.802	1	0.0069	0.1431	0.3491	0.7698	0.2008	0.6233	100	96	100	100	100	100
			1,2-propanediol	GC/MS	C00583	HMDB01881	1.16	1.49	1.29	0.74	0.85	1.15	1.55	0.99	0.89				0.9342	1	0.286	0.6966	0.3286	0.9786	0.1042	0.6973	0.0978	0.473	0.9904	1	0.0739	0.3987	0.9563	1	0.3542	0.9498	0.5847	0.8517	0.5283	0.9208	0.1505	0.613	100	100	100	100	100	100
		Lysolipid	1-stearoylglycerophosphoinositol	LC/MS neg			0.53	1.63	3.06	2.47	2.22	0.9	0.66	3.04	0.89				0.2269	1	0.2702	0.6791	0.0235	0.8889	0.0046	0.545	0.39	0.8181	0.0365	0.3953	0.1616	0.5252	0.0074	0.1864	0.0955	0.7562	0.8414	1	0.3181	0.7603	0.003	0.4929	61	56	69	40	77	52
			1-palmitoylplasmenylethanolamine	LC/MS neg			0.44	1.11	2.54	1.89	1.37	0.73	0.89	3.82	1.09				0.3133	1	0.4986	0.902	0.0978	0.9786	0.1745	0.7537	0.429	0.8527	0.0282	0.3821	0.8339	1	0.0104	0.2245	0.2055	0.8774	0.3684	0.6825	0.9296	0.998	0.0241	0.4929	68	78	77	76	88	66
		Sphingolipid	phytosphingosine	LC/MS pos	C12144	HMDB04610	1	1	1	1	1	1	1	1	1				1	1	1	1	1	1	1	1	1	1	1	1	1	1	1	1	1	1	1	1	1	0.998	1	1	0	0	0	0	0	3
			N-acetylsphingosine	LC/MS neg	C00195		0.88	1.19	1.36	1.09	2.87	2.63	0.96	1.19	2.3				0.5388	1	0.7882	1	0.3849	0.9786	0.8647	1	0.2797	0.7465	0.2049	0.5659	0.5156	0.8637	0.1544	0.5582	0.4828	1	0.4203	0.726	0.8464	0.988	0.3112	0.7495	86	89	96	100	100	83
			N,N-dimethylsphingosine	LC/MS pos	C13914		1	1	1	1	1	1	1	1	1				1	1	1	1	1	1	1	1	1	1	1	1	1	1	1	1	1	1	1	1	1	0.998	1	1	0	0	0	0	0	3
			palmitoyl sphingomyelin	GC/MS			0.65	1.96	3.01	1.65	2.71	1.64	0.82	2.08	1.14				0.1169	1	0.0268	0.2838	0.0002	0.1125	0.0422	0.629	0.531	0.8944	0.1382	0.517	0.6264	0.9214	0.002	0.1352	0.0359	0.7404	0.7376	0.9572	0.1014	0.495	0.001	0.4552	89	81	96	88	96	93
		Sterol/Steroid	lathosterol	GC/MS	C01189	HMDB01170	0.81	1.35	1.67	1.28	1.85	1.44	0.88	1.4	1.21				0.181	1	0.4418	0.8672	0.0388	0.8889	0.4729	0.9822	0.7076	1	0.7145	0.9849	0.537	0.8795	0.1539	0.5582	0.3054	0.936	0.9089	1	0.4586	0.8729	0.1793	0.6184	46	11	35	28	38	17
			squalene	GC/MS	C00751	HMDB00256	0.69	1.46	2.11	1.57	2.43	1.55	0.89	2.02	1.48				0.2793	1	0.9757	1	0.302	0.9786	0.2448	0.8019	0.8935	1	0.1802	0.5315	0.8313	1	0.0428	0.3397	0.7478	1	0.3816	0.6891	0.979	0.998	0.1707	0.613	68	52	65	68	81	59
			dehydroisoandrosterone sulfate (DHEA-S)	LC/MS neg	C04555	HMDB01032	1.3	1.3	1	1.15	1.25	1.09	0.87	0.77	0.84				0.1778	1	0.1279	0.5062	0.8507	1	0.6437	1	0.2177	0.6758	0.4424	0.7586	0.5635	0.8878	0.153	0.5582	0.3789	0.9498	0.0963	0.4459	0.143	0.5475	0.8273	0.9974	64	70	65	60	50	69
			testosterone	LC/MS pos	C00535	HMDB00234	1	1	1	1	1	1	1	1	1				1	1	1	1	1	1	1	1	1	1	1	1	1	1	1	1	1	1	1	1	1	0.998	1	1	0	0	0	0	0	3
			cortisol	LC/MS pos	C00735	HMDB00063	1.55	3.99	2.57	1.21	1.06	0.88	1	0.78	0.27				0.0169	1	0.0372	0.3335	0.7735	1	0.3185	0.8744	0.7639	1	0.4641	0.7845	1	1	0.1787	0.5695	0.0714	0.7509	0.0708	0.4063	0.0511	0.4489	0.4194	0.8036	0	26	15	0	15	3
			cortisone	LC/MS pos	C00762	HMDB02802	1.13	0.9	0.8	1.28	1.21	0.95	0.73	0.83	0.99				0.3377	1	0.1397	0.5265	0.0169	0.8889	0.0543	0.629	0.0939	0.4718	0.7587	1	0.004	0.1756	0.0604	0.3987	0.8218	1	0.0085	0.155	0.0724	0.4764	0.0759	0.608	86	89	73	48	77	72
	Nucleotide	Purine metabolism, (hypo)xanthine/inosine containing	xanthine	LC/MS neg	C00385	HMDB00292	1.1	1.23	1.12	1.49	0.9	0.6	1.08	1.46	0.79				0.4298	1	0.1173	0.5014	0.4341	0.9786	0.0434	0.629	0.7349	1	0.0152	0.3598	0.6544	0.9362	0.0824	0.4516	0.1425	0.8278	0.6647	0.8894	0.1327	0.5242	0.0749	0.608	96	100	100	100	100	97
			xanthosine	LC/MS neg	C01762	HMDB00299	1	1.16	1.16	1.29	0.93	0.72	0.93	1.2	0.75				0.7046	1	0.6249	0.9626	0.9104	1	0.3833	0.9239	0.9898	1	0.3591	0.7049	0.9464	1	0.5588	0.8437	0.6617	1	0.8974	1	0.6659	0.9443	0.7692	0.9717	25	37	31	28	38	31
			hypoxanthine	LC/MS neg	C00262	HMDB00157	1.28	1.96	1.53	1.93	1.15	0.6	1.28	1.92	0.75				0.271	1	0.0239	0.2838	0.2414	0.9786	0.1251	0.7309	0.8472	1	0.1622	0.517	0.2681	0.6445	0.1115	0.495	0.3324	0.9498	0.3092	0.6558	0.1153	0.5107	0.1556	0.613	68	81	81	76	81	76
			inosine	LC/MS neg	C00294	HMDB00195	1.26	1.6	1.27	1.7	1.27	0.75	1.14	1.53	0.9				0.2564	1	0.2339	0.6407	0.9472	1	0.0294	0.629	0.1751	0.6072	0.3678	0.7073	0.7484	0.982	0.4245	0.7931	0.8762	1	0.8504	1	0.0494	0.4422	0.6931	0.9339	86	93	85	76	88	86
			2'-deoxyinosine	LC/MS neg	C05512	HMDB00071	0.9	0.91	1.01	0.96	0.77	0.81	1.01	1.07	0.86				0.8113	1	0.9342	1	0.8788	1	0.9004	1	0.4637	0.8581	0.3844	0.718	0.6302	0.9214	0.7074	0.9106	0.7386	1	0.7586	0.9623	0.7659	0.9521	0.82	0.9938	21	26	23	28	38	21
		Purine metabolism, adenine containing	adenine	LC/MS pos	C00147	HMDB00034	1.22	1.22	1	1.12	1.03	0.92	1.02	0.93	0.86				0.1972	1	0.1329	0.516	0.8215	1	0.3912	0.9239	0.9527	1	0.4069	0.736	0.8522	1	0.5615	0.8437	0.1003	0.7562	0.1667	0.5077	0.295	0.76	0.5704	0.857	100	100	100	100	100	100
			adenosine	LC/MS pos	C00212	HMDB00050	1.19	1.03	0.87	1.37	1.67	1.22	0.68	0.78	1.09				0.6963	1	0.5623	0.9273	0.3388	0.9786	0.0943	0.6881	0.1584	0.5972	0.7539	1	0.0652	0.3849	0.5988	0.8703	0.9001	1	0.1909	0.5273	0.3297	0.7603	0.3581	0.7711	82	78	58	60	77	62
			adenosine 2'-monophosphate (2'-AMP)	LC/MS neg	C00946	HMDB11617	5.15	14.41	2.8	2.31	1.03	0.45	2.96	1.33	0.21				0.0361	1	0.0124	0.2437	0.6647	1	0.0785	0.6755	0.6204	0.9663	0.1837	0.5386	0.1302	0.4969	0.2117	0.6208	0.6168	1	0.1868	0.5271	0.0177	0.3469	0.2967	0.7389	4	37	38	28	50	38
			adenosine 5'-monophosphate (AMP)	LC/MS pos	C00020	HMDB00045	7.48	14.16	1.89	2.6	0.72	0.28	6.18	2.15	0.31				0.0488	1	0.0114	0.2437	0.5577	1	0.0412	0.629	0.6097	0.9639	0.1076	0.4875	0.1553	0.5252	0.1162	0.5065	0.5434	1	0.1637	0.5068	0.0133	0.3469	0.2232	0.66	36	48	65	48	69	62
		Purine metabolism, guanine containing	guanine	GC/MS	C00242	HMDB00132	0.95	1.53	1.61	2.4	1.22	0.51	1.04	2.61	0.83				0.8819	1	0.1467	0.5401	0.1135	0.9786	0.0673	0.6546	0.5181	0.8897	0.2108	0.5722	0.8987	1	0.0329	0.3258	0.4935	1	0.353	0.6824	0.2871	0.7521	0.1202	0.6093	96	89	92	96	96	100
			guanosine	LC/MS neg	C00387	HMDB00133	1.63	1.9	1.16	2.06	1.1	0.53	1.29	1.62	0.75				0.1767	1	0.1984	0.5978	0.9584	1	0.0343	0.629	0.3621	0.7926	0.1986	0.5549	0.8766	1	0.3187	0.7101	0.826	1	0.5863	0.8517	0.0461	0.4375	0.6753	0.9245	71	85	73	68	77	79
		Purine metabolism, urate metabolism	urate	LC/MS neg	C00366	HMDB00289	0.93	1.06	1.14	0.97	0.96	0.99	1.17	1.22	1.06				0.53	1	0.7879	1	0.3775	0.9786	0.4726	0.9822	0.4448	0.8581	0.9782	1	0.2576	0.6445	0.3085	0.7101	0.9111	1	0.1897	0.5271	0.6274	0.9443	0.7237	0.9576	100	100	100	100	100	100
			allantoin	GC/MS	C02350	HMDB00462	0.71	1.35	1.92	0.83	1.01	1.23	1.72	2.01	1.29				0.9551	1	0.0741	0.4135	0.068	0.9786	0.3499	0.9233	0.3556	0.7924	0.9713	1	0.0224	0.2823	0.1605	0.5647	0.6906	1	0.0552	0.3856	0.4113	0.8286	0.1485	0.613	93	93	96	96	92	97
		Pyrimidine metabolism, cytidine containing	cytidine	LC/MS pos	C00475	HMDB00089	1.03	1.32	1.29	0.95	0.8	0.84	1.2	1.11	0.72				0.925	1	0.7201	1	0.6545	1	0.7628	1	0.3326	0.782	0.5048	0.8284	0.7317	0.9803	0.8981	1	0.3217	0.9498	0.7699	0.9689	0.9075	0.998	0.5995	0.8656	82	70	65	72	69	69
			cytidine-3'-monophosphate (3'-CMP)	LC/MS pos	C05822		1.37	2.11	1.54	0.98	0.82	0.83	1.5	1.07	0.58				0.2288	1	0.0336	0.3129	0.3492	0.9786	0.9993	1	0.5983	0.9639	0.5938	0.8903	0.1268	0.4939	0.7254	0.9189	0.2595	0.9047	0.6528	0.885	0.4997	0.9071	0.1701	0.613	4	19	19	20	19	24
			cytosine-2',3'-cyclic monophosphate	LC/MS pos	C02354	HMDB11691	1.81	3.48	1.92	1.42	0.75	0.52	1.21	0.95	0.26				0.1387	1	0.0816	0.4258	0.7825	1	0.2393	0.8005	0.5	0.8764	0.0582	0.4112	0.7389	0.9803	0.9382	1	0.0364	0.7404	0.3361	0.6764	0.1691	0.5901	0.1705	0.613	14	26	19	12	23	7
			cytidine diphosphate	LC/MS neg	C00112	HMDB01546	1.59	2.26	1.43	1.53	0.74	0.48	1.95	1.88	0.63				0.111	1	0.0076	0.2437	0.27	0.9786	0.1579	0.7309	0.4611	0.8581	0.028	0.3821	0.0535	0.3633	0.0705	0.4347	0.1379	0.8278	0.1832	0.5258	0.0996	0.495	0.0238	0.4929	14	37	50	36	42	34
		Pyrimidine metabolism, orotate containing	orotate	GC/MS	C00295	HMDB00226	1.5	1.23	0.82	1.08	1.3	1.2	1.46	1.05	1.54				0.2305	1	0.5728	0.935	0.5351	1	0.9058	1	0.9233	1	0.9797	1	0.2085	0.5965	0.8386	1	0.4166	0.9798	0.1898	0.5271	0.6555	0.9443	0.7543	0.9685	68	74	65	72	73	69
		Pyrimidine metabolism, thymine containing	thymine	GC/MS	C00178	HMDB00262	0.95	1.05	1.1	1.09	1.02	0.93	1.32	1.51	1.28				0.6942	1	0.9267	1	0.6334	1	0.8042	1	0.2511	0.7274	0.1572	0.517	0.185	0.5562	0.0503	0.3563	0.9208	1	0.05	0.3708	0.7153	0.9443	0.3978	0.7994	96	100	100	96	96	97
			5,6-dihydrothymine	GC/MS	C00906	HMDB00079	1.25	1.3	1.04	0.98	0.8	0.82	1.63	1.27	1.01				0.2646	1	0.2226	0.622	0.9088	1	0.8212	1	0.1734	0.6072	0.2531	0.6113	0.0264	0.2823	0.3613	0.746	0.7401	1	0.102	0.4459	0.7394	0.9473	0.1897	0.6233	54	63	65	76	73	62
		Pyrimidine metabolism, thymine containing; Valine, leucine and isoleucine metabolism/	3-aminoisobutyrate	GC/MS	C05145	HMDB03911	1	0.92	0.92	1.01	0.55	0.55	1.32	1.33	0.79				0.7035	1	0.5563	0.9239	0.8338	1	0.9572	1	0.0794	0.4718	0.0859	0.441	0.3767	0.7364	0.6471	0.8986	0.1421	0.8278	0.952	1	0.5352	0.9208	0.2087	0.6437	93	93	100	92	88	93
		Pyrimidine metabolism, uracil containing	uracil	GC/MS	C00106	HMDB00300	0.93	1.1	1.18	3.28	1.49	0.46	0.59	2.08	0.8				0.5911	1	0.4853	0.8973	0.2237	0.9786	0.0041	0.545	0.3434	0.782	0.0407	0.3953	0.4496	0.8058	0.0068	0.1864	0.6057	1	0.3934	0.6973	0.2156	0.6601	0.0238	0.4929	100	96	100	100	100	100
			5,6-dihydrouracil	GC/MS	C00429	HMDB00076	0.94	1.04	1.11	1.11	0.79	0.71	1.35	1.6	1.02				0.4956	1	0.93	1	0.4498	0.9786	0.9092	1	0.0656	0.4712	0.0481	0.3953	0.067	0.3855	0.0093	0.21	0.9337	1	0.0116	0.1841	0.442	0.8623	0.1396	0.613	100	96	96	100	100	100
			uridine	LC/MS neg	C00299	HMDB00296	1.06	1.28	1.2	1.3	1	0.77	1.05	1.29	0.82				0.4727	1	0.0842	0.435	0.3113	0.9786	0.1511	0.7309	0.8153	1	0.0851	0.441	0.4046	0.7627	0.1114	0.495	0.2571	0.9047	0.4448	0.7383	0.2928	0.7584	0.1377	0.613	100	96	100	100	100	97
			pseudouridine	LC/MS neg	C02067	HMDB00767	1.05	1.19	1.14	1.78	1.04	0.58	0.95	1.63	0.83				0.6596	1	0.2348	0.6407	0.455	0.9786	0.0177	0.629	0.9592	1	0.016	0.3598	0.7339	0.9803	0.0199	0.2871	0.4227	0.9841	0.2712	0.6194	0.1283	0.5139	0.08	0.608	93	93	100	96	92	97
	Cofactors and vitamins	Ascorbate and aldarate metabolism	ascorbate (Vitamin C)	GC/MS	C00072	HMDB00044	1.46	6.05	4.14	0.34	0.55	1.63	39.43	9.08	3.57				0.755	1	0.188	0.5978	0.317	0.9786	0.2866	0.867	0.6766	1	0.1277	0.517	0.1952	0.576	0.0386	0.3397	0.6675	1	0.0872	0.4316	0.6073	0.9409	0.1893	0.6233	11	11	19	16	42	17
			threonate	GC/MS	C01620	HMDB00943	1.19	1.44	1.21	1.71	1.56	0.92	1.31	1.88	1.42				0.8091	1	0.2944	0.708	0.4219	0.9786	0.0156	0.629	0.5207	0.8897	0.0613	0.4112	0.972	1	0.0234	0.2906	0.7084	1	0.2578	0.6062	0.1539	0.5717	0.1296	0.613	79	78	81	76	92	72
			arabonate	GC/MS		HMDB00539	1.56	1.26	0.81	0.85	1.01	1.19	1.97	1.07	1.58				0.0528	1	0.3547	0.7939	0.3211	0.9786	0.6053	1	0.8097	1	0.7696	1	0.0212	0.2823	0.9108	1	0.2351	0.8807	0.0509	0.3718	0.6193	0.9409	0.2282	0.6609	50	70	62	68	65	66
		Hemoglobin and porphyrin metabolism	heme	LC/MS pos	C00032	HMDB03178	1.87	5.88	3.15	0.59	1.55	2.61	1.39	0.44	0.36				0.1774	1	0.0109	0.2437	0.223	0.9786	0.2229	0.7829	0.7413	1	0.1109	0.4903	0.349	0.6995	0.1037	0.4817	0.1933	0.8774	0.2522	0.605	0.0669	0.4764	0.1449	0.613	14	26	38	28	15	31
		Nicotinate and nicotinamide metabolism	nicotinamide	LC/MS pos	C00153	HMDB01406	1	1.19	1.19	0.85	0.82	0.96	1.05	0.89	0.72				0.1962	1	0.1846	0.5978	0.9629	1	0.4735	0.9822	0.4641	0.8581	0.9972	1	0.2777	0.6445	0.3612	0.746	0.3308	0.9498	0.6497	0.885	0.8974	0.998	0.2553	0.6869	71	93	88	88	81	83
			nicotinamide adenine dinucleotide (NAD+)	LC/MS pos	C00003	HMDB00902	1.29	1.37	1.07	1.96	2.64	1.35	1.32	2.01	2.54				0.7239	1	0.6502	0.9773	0.9181	1	0.2193	0.7829	0.9858	1	0.2092	0.5722	0.8882	1	0.4431	0.802	0.5603	1	0.9749	1	0.5075	0.9079	0.6224	0.8811	36	41	31	28	50	34
			adenosine 5'diphosphoribose	LC/MS neg	C00301	HMDB01178	1.5	1.67	1.12	1.32	1.22	0.92	1.31	1.16	0.95				0.0786	1	0.0301	0.2982	0.6668	1	0.0449	0.629	0.758	1	0.0763	0.4313	0.3995	0.762	0.2441	0.6742	0.3027	0.9336	0.563	0.8389	0.0266	0.3743	0.2442	0.6862	0	22	27	8	35	10
			nicotinate	GC/MS	C00253	HMDB01488	1	1.31	1.31	0.99	4.38	4.4	1.15	1.14	3.84				0.9405	1	0.5244	0.9123	0.4813	0.9897	0.7951	1	0.9897	1	0.7977	1	0.5883	0.8934	0.3792	0.757	0.9381	1	0.435	0.7353	0.8941	0.998	0.7862	0.9779	89	96	96	92	100	93
			trigonelline (N'-methylnicotinate)	LC/MS pos	C01004	HMDB00875	0.87	0.97	1.11	0.56	2.05	3.67	1.88	1.21	3.98				0.6125	1	0.9259	1	0.6854	1	0.148	0.7309	0.3397	0.782	0.0144	0.3598	0.1318	0.4969	0.5947	0.8703	0.0101	0.7404	0.0083	0.155	0.1204	0.5107	0.3537	0.7711	29	22	35	36	31	52
			N1-Methyl-2-pyridone-5-carboxamide	LC/MS pos	C05842	HMDB04193	0.44	1.22	2.76	0.91	0.98	1.07	1.27	2.62	1.02				0.0002	0.0907	0.7773	1	0.0007	0.1594	0.2578	0.8128	0.4482	0.8581	0.6826	0.9621	0.3038	0.661	0.0004	0.0922	0.5705	1	0.0029	0.0853	0.0016	0.1269	0.0669	0.608	96	81	96	100	92	93
		Pantothenate and CoA metabolism	pantothenate	LC/MS neg	C00864	HMDB00210	0.97	0.97	1.01	1.01	1.49	1.48	1.49	1.55	2.28				0.6334	1	0.8726	1	0.7571	1	0.8204	1	0.0463	0.4235	0.0249	0.3821	0.1264	0.4939	0.0265	0.2931	0.7629	1	0.0451	0.3627	0.2433	0.6991	0.1767	0.6184	96	100	100	100	100	97
			alpha-lipoate	LC/MS neg	C00725	HMDB01451	1	1	1	1	1	1	1	1	1				1	1	1	1	1	1	1	1	1	1	1	1	1	1	1	1	1	1	1	1	1	0.998	1	1	0	0	0	0	0	3
			2,3-dihydroxyisovalerate	GC/MS	C04039		1.09	1.07	0.99	1.33	1.12	0.84	1.23	1.5	1.28				0.2972	1	0.5353	0.9137	0.6817	1	0.2026	0.7829	0.3603	0.7924	0.0256	0.3821	0.2056	0.5965	0.123	0.5166	0.7963	1	0.1379	0.5021	0.1277	0.5139	0.3831	0.7946	71	89	73	80	88	72
		Pyridoxal metabolism	pyridoxate	LC/MS neg	C00847	HMDB00017	0.47	0.56	1.2	1.58	1.35	0.85	0.57	1.92	1.36				0.1518	1	0.2645	0.6781	0.7616	1	0.3649	0.9239	0.8795	1	0.2748	0.6275	0.7874	1	0.0401	0.3397	0.4847	1	0.1508	0.5021	0.6632	0.9443	0.254	0.6869	32	11	15	44	38	31
		Riboflavin metabolism	flavin adenine dinucleotide (FAD)	LC/MS neg	C00016	HMDB01248	1.03	1.22	1.18	1.1	1.08	0.99	1.26	1.34	1.12				0.812	1	0.1592	0.5402	0.2445	0.9786	0.7356	1	0.8672	1	0.6037	0.9018	0.1188	0.4791	0.0946	0.4657	0.9981	1	0.0608	0.3968	0.6787	0.9443	0.4079	0.8006	4	4	15	16	19	10
			riboflavin (Vitamin B2)	LC/MS pos	C00255	HMDB00244	1.01	0.81	0.8	0.82	12.25	14.9	1.03	0.84	15.62				0.8154	1	0.4156	0.84	0.5631	1	0.6105	1	0.7828	1	0.4201	0.745	0.869	1	0.6489	0.8986	0.3518	0.9498	0.8637	1	0.8617	0.9963	0.5862	0.857	39	33	27	28	23	21
		Vitamin B6 metabolism	pyridoxine (Vitamin B6)	LC/MS neg	C00314	HMDB02075	1	1	1	1	1	1	1	1	1				1	1	1	1	1	1	1	1	1	1	1	1	1	1	1	1	1	1	1	1	1	0.998	1	1	0	7	0	0	0	3
	Xenobiotics	Benzoate metabolism	hippurate	LC/MS neg	C01586	HMDB00714	1.1	1	0.91	0.76	0.57	0.75	1.92	1.33	1.1				0.9974	1	0.9765	1	0.9742	1	0.4728	0.9822	0.2235	0.6786	0.6257	0.9145	0.0423	0.3041	0.1887	0.5858	0.4126	0.9798	0.0165	0.2112	0.6966	0.9443	0.6739	0.9245	82	85	88	88	88	93
			2-hydroxyhippurate (salicylurate)	LC/MS neg	C07588	HMDB00840	0.09	1.77	19.64	1.87	4.77	2.55	0.25	5.19	0.67				0.4598	1	0.6166	0.9603	0.2225	0.9786	0.6603	1	0.1869	0.6202	0.3786	0.7139	0.575	0.8878	0.084	0.4516	0.1617	0.8278	0.0341	0.3174	0.2701	0.74	0.6958	0.9339	11	7	15	28	23	31
			4-p-coumaroylquinic acid -3	LC/MS neg			1	1	1	1	1.76	1.76	1.06	1.05	1.86				1	1	1	1	1	1	0.9862	1	0.1649	0.6072	0.1553	0.517	0.647	0.9313	0.6592	0.9002	0.0623	0.7404	0.113	0.4707	0.5167	0.9161	0.5167	0.857	0	0	0	4	4	10
			catechol sulfate	LC/MS neg	C00090		1.08	1.15	1.06	0.77	0.71	0.92	1.96	1.41	1.22				0.9937	1	0.7413	1	0.7494	1	0.2599	0.8128	0.1977	0.6382	0.8931	1	0.0341	0.3037	0.3286	0.7101	0.5922	1	0.0358	0.3212	0.6862	0.9443	0.4986	0.8542	100	96	96	96	96	97
		Chemical	glycolate (hydroxyacetate)	GC/MS	C00160	HMDB00115	0.62	0.81	1.3	0.66	0.79	1.2	1.18	1.24	1.15				0.5412	1	0.3989	0.8347	0.152	0.9786	0.676	1	0.5599	0.9267	0.8762	1	0.137	0.5003	0.0967	0.4657	0.9365	1	0.0614	0.3968	0.6275	0.9443	0.46	0.8355	100	96	100	96	100	100
			triethanolamine	GC/MS	C06771		0.4	0.57	1.41	0.91	2.89	3.18	1.14	2.57	5.8				0.1541	1	0.412	0.8363	0.5558	1	0.7535	1	0.3005	0.7669	0.1708	0.5191	0.6663	0.9385	0.5151	0.8307	0.1521	0.8278	0.3443	0.6795	0.3217	0.7603	0.4196	0.8036	89	74	81	80	65	83
			4-methoxycinnamic acid	LC/MS neg		HMDB02040	1.18	0.24	0.21	0.85	0.15	0.18	0.62	0.45	0.39				0.168	1	0.1658	0.5506	0.9835	1	0.8186	1	0.2604	0.7386	0.1696	0.5191	0.1845	0.5562	0.796	0.9715	0.2751	0.9055	0.2135	0.5571	0.2057	0.6546	0.4819	0.8505	21	7	19	8	15	0
			succinimide	GC/MS	C07273		0.96	0.95	0.99	0.92	0.88	0.95	1.13	1.08	1.05				0.8134	1	0.6287	0.9626	0.8044	1	0.8934	1	0.3197	0.774	0.3859	0.718	0.7581	0.992	0.6866	0.9002	0.8372	1	0.7673	0.9689	0.5509	0.9217	0.897	1	100	100	100	96	100	90
			dexpanthenol	LC/MS pos	D03726	HMDB04231	0.58	0.33	0.57	0.35	1.35	3.81	1.04	0.64	4.22				0.9673	1	0.4666	0.8938	0.4956	1	0.8497	1	0.9073	1	0.9372	1	0.6607	0.9367	0.5537	0.8437	0.8653	1	0.6156	0.8641	0.826	0.9873	0.8477	1	50	52	38	32	46	38
			2-piperidinone	GC/MS			0.95	1.35	1.42	0.45	0.51	1.13	2.42	1.15	0.91				0.9411	1	0.3668	0.8066	0.4109	0.9786	0.0991	0.6924	0.111	0.5041	0.9195	1	0.0138	0.2771	0.4661	0.8079	0.9955	1	0.0627	0.3968	0.519	0.9161	0.1943	0.6233	100	100	100	100	100	100
			brilliant blue FCF (blue 1)	LC/MS neg			1	1	1	1	1	1	1	1	1				1	1	1	1	1	1	1	1	1	1	1	1	1	1	1	1	1	1	1	1	1	0.998	1	1	0	0	0	0	0	3
			dimethyl sulfone	LC/MS pos	C11142	HMDB04983	1.39	0.78	0.56	1.15	1.28	1.11	4.99	4.11	8.13				0.4672	1	0.4342	0.8629	0.9508	1	0.8912	1	0.7622	1	0.8698	1	0.0345	0.3037	0.0075	0.1864	0.0087	0.7404	2.679e-05	0.0032	0.7219	0.9443	0.9096	1	93	78	85	96	92	90
			lauryl sulfate	LC/MS neg	D01045		0.77	0.75	0.97	1.7	4.18	2.46	0.59	1.3	3.29				0.1186	1	0.2772	0.6894	0.6464	1	0.3705	0.9239	0.1405	0.5787	0.5725	0.8844	0.2482	0.6408	0.1971	0.6041	0.1588	0.8278	0.3771	0.6837	0.7666	0.9521	0.1257	0.6093	100	100	100	100	100	100
			myristoyl sulfate	LC/MS neg			0.58	0.76	1.32	1.59	6.28	3.95	0.58	1.58	4.74				0.1212	1	0.4103	0.8363	0.4779	0.9887	0.3885	0.9239	0.1541	0.5972	0.5828	0.8844	0.3134	0.6616	0.164	0.5663	0.2134	0.8807	0.3504	0.6824	0.6717	0.9443	0.1662	0.613	100	100	100	100	100	100
			decanoyl sulfate	LC/MS neg			1.26	0.89	0.7	1.5	3.42	2.29	1.17	1.38	4.49				0.6841	1	0.5954	0.9426	0.8988	1	0.2983	0.8681	0.0649	0.4712	0.427	0.7454	0.5212	0.8657	0.4133	0.7854	0.0803	0.7562	0.2702	0.6194	0.6436	0.9443	0.237	0.6701	93	78	88	84	77	86
			S-(3-hydroxypropyl)mercapturic acid	LC/MS neg			1.25	2.23	1.78	2.23	1	0.45	0.39	0.7	0.18				0.5832	1	0.6966	1	0.8789	1	0.2997	0.8681	1	1	0.2822	0.6382	0.2823	0.6445	0.5767	0.8587	0.1375	0.8278	0.0733	0.4063	0.4991	0.9071	0.8101	0.9938	7	11	12	0	8	0
		Drug	codeine	LC/MS pos		HMDB04995	1	1	1	1	1	1	1	1	1				1	1	1	1	1	1	1	1	1	1	1	1	1	1	1	1	1	1	1	1	1	0.998	1	1	0	0	0	0	0	3
			doxylamine	LC/MS pos		HMDB01936	1	1	1	1	1	1	1	1	1				1	1	1	1	1	1	1	1	1	1	1	1	1	1	1	1	1	1	1	1	1	0.998	1	1	0	4	0	0	0	3
			salicylate	GC/MS	C00805	HMDB01895	0.7	10.71	15.25	1.13	21.04	18.55	0.37	0.6	0.72				0.9899	1	0.8887	1	0.8995	1	0.9321	1	0.1484	0.5954	0.1217	0.5105	0.5249	0.8673	0.4771	0.8122	0.3386	0.9498	0.8134	1	0.5355	0.9208	0.4107	0.8014	50	59	58	48	46	59
			4-acetaminophen sulfate	LC/MS neg	C06804	HMDB01859	0.51	1.44	2.82	0.87	0.62	0.71	1.96	3.35	0.84				0.3776	1	0.542	0.9137	0.7931	1	0.1457	0.7309	0.2679	0.7465	0.6949	0.968	0.1742	0.5451	0.4573	0.802	0.3783	0.9498	0.0856	0.4316	0.2298	0.6807	0.8973	1	14	7	4	28	8	14
			4-acetamidophenol	LC/MS neg	C06804	HMDB01859	0.84	1.27	1.51	1.26	0.78	0.62	1.2	1.81	0.74				0.5508	1	0.9735	1	0.5805	1	0.5064	1	0.4575	0.8581	0.9507	1	0.4276	0.7872	0.4822	0.8136	0.9273	1	0.3573	0.6824	0.6666	0.9443	0.8601	1	14	7	8	24	8	14
			p-acetamidophenylglucuronide	LC/MS neg		HMDB10316	1.18	1.18	1	0.88	0.74	0.85	1.42	1.05	0.9				0.8651	1	0.6132	0.9581	0.7381	1	0.3654	0.9239	0.2116	0.6701	0.7449	1	0.1308	0.4969	0.6687	0.9002	0.8179	1	0.3188	0.6636	0.8282	0.9873	0.4559	0.8355	7	4	8	20	8	10
			2-hydroxyacetaminophen sulfate	LC/MS neg			0.79	0.87	1.11	0.83	0.71	0.86	1.12	1.18	0.91				0.193	1	0.4994	0.902	0.5412	1	0.2709	0.8409	0.0336	0.3799	0.3091	0.6648	0.3512	0.701	0.276	0.69	0.596	1	0.3831	0.6892	0.1021	0.495	0.4461	0.8315	7	4	4	16	8	3
			hydroxybupropion	LC/MS pos		HMDB12235	0.97	0.97	1	1.02	1	0.98	0.97	1.02	1				0.1491	1	0.153	0.5402	1	1	0.381	0.9239	1	1	0.3637	0.7073	0.1572	0.5252	0.3719	0.7549	1	1	0.7597	0.9623	0.5911	0.931	0.2582	0.6869	4	0	0	0	8	0
			lidocaine	LC/MS pos	D00358		1	1	1	1	1	1	1	1	1				1	1	1	1	1	1	1	1	1	1	1	1	1	1	1	1	1	1	1	1	1	0.998	1	1	0	0	0	4	0	0
			metformin	GC/MS	C07151	HMDB01921	1	1	1	0.95	5.44	5.74	30.06	28.46	163.39				1	1	1	1	1	1	0.6595	1	0.987	1	0.6359	0.9209	5.9144e-08	2.8094e-05	4.7853e-07	0.0002	3.2348e-08	1.5365e-05	0	0	0.932	0.998	0.932	1	0	0	0	64	62	62
			metoprolol	LC/MS pos	D02358	HMDB01932	1	1.05	1.05	0.84	0.96	1.14	1.32	1.12	1.22				1	1	0.6657	0.9881	0.6685	1	0.8875	1	0.8667	1	0.9818	1	0.2378	0.6275	0.2989	0.7101	0.5487	1	0.1037	0.4459	0.9576	0.998	0.9061	1	0	0	4	4	12	7
			metoprolol acid metabolite	LC/MS pos			1	1.05	1.05	1.01	1.02	1.01	1.04	1.05	1.01				1	1	0.3908	0.8277	0.395	0.9786	0.786	1	0.86	1	0.9176	1	0.4273	0.7872	0.2844	0.6927	0.9035	1	0.2497	0.6027	0.7495	0.9521	0.7819	0.9774	0	0	4	4	8	7
			fluoxetine	LC/MS pos	D00326		1	1	1	1	1	1	1	1	1				1	1	1	1	1	1	1	1	1	1	1	1	1	1	1	1	1	1	1	1	1	0.998	1	1	4	0	0	0	0	0
			norfluoxetine	LC/MS pos			1	1	1	1	1	1	1	1	1				1	1	1	1	1	1	1	1	1	1	1	1	1	1	1	1	1	1	1	1	1	0.998	1	1	4	0	0	0	0	0
			topiramate	LC/MS pos	C07502	HMDB05034	1	1	1	1	1	1	1	1	1				1	1	1	1	1	1	1	1	1	1	1	1	1	1	1	1	1	1	1	1	1	0.998	1	1	0	0	4	0	4	0
			citalopram	LC/MS pos	C07572	HMDB05038	1.4	1.59	1.13	1.44	1	0.69	1	1.03	0.63				0.1985	1	0.0407	0.3396	0.4381	0.9786	0.0903	0.6881	1	1	0.079	0.4366	1	1	0.639	0.8927	0.0391	0.7404	0.3621	0.6824	0.0983	0.495	0.1642	0.613	0	7	15	0	12	0
			diltiazem	LC/MS pos	C06958		1	1	1	1.33	1	0.75	1	1.33	1				1	1	1	1	1	1	0.0143	0.629	1	1	0.0111	0.3598	1	1	0.0125	0.248	1	1	0.1447	0.5021	0.1214	0.5107	0.1214	0.6093	0	0	0	4	8	0
			ranitidine	LC/MS neg	D00422	HMDB01930	1	1	1	1	1	1	1	1	1				1	1	1	1	1	1	1	1	1	1	1	1	1	1	1	1	1	1	1	1	1	0.998	1	1	0	0	0	0	0	3
			venlafaxine	LC/MS pos	C07187	HMDB05016	1	1	1	1	1	1	1	1	1				1	1	1	1	1	1	1	1	1	1	1	1	1	1	1	1	1	1	1	1	1	0.998	1	1	0	0	0	0	4	0
			hydrochlorothiazide	LC/MS neg	C07041	HMDB01928	1	1	1	1	1	1	1	1	1				1	1	1	1	1	1	1	1	1	1	1	1	1	1	1	1	1	1	1	1	1	0.998	1	1	4	0	0	0	0	0
			gabapentin	LC/MS pos	D00332	HMDB05015	1	1	1	1.65	1.35	0.82	1.76	2.91	2.38				1	1	1	1	1	1	0.8034	1	0.571	0.9385	0.4065	0.736	0.1997	0.5856	0.3021	0.7101	0.0612	0.7404	0.0164	0.2112	0.8363	0.9873	0.8363	0.9999	0	0	4	8	4	10
			acetylsalicylate	LC/MS neg	D00109 C01405	HMDB01879	1	1	1	1	1	1	1	1	1				1	1	1	1	1	1	1	1	1	1	1	1	1	1	1	1	1	1	1	1	1	0.998	1	1	0	0	4	0	0	3
			benzoylecgonine	LC/MS pos	C10847		1	1	1	1	1	1	1	1	1				1	1	1	1	1	1	1	1	1	1	1	1	1	1	1	1	1	1	1	1	1	0.998	1	1	0	0	0	0	0	7
			mirtazapine	LC/MS pos	C07570 D00563		1	1	1	1	1	1	1	1	1				1	1	1	1	1	1	1	1	1	1	1	1	1	1	1	1	1	1	1	1	1	0.998	1	1	0	0	4	0	4	0
			paroxetine	LC/MS pos	D02362 C07415		1.36	1.58	1.16	0.72	0.59	0.81	1.51	0.8	0.56				0.989	1	0.7798	1	0.7713	1	0.5352	1	0.4086	0.8237	0.8474	1	0.6019	0.8966	0.9232	1	0.5579	1	0.9306	1	0.8859	0.998	0.7348	0.9642	36	33	35	36	27	34
			atenolol	LC/MS pos	D00235	HMDB01924	1	1	1	1	1	1	1	1	1				1	1	1	1	1	1	1	1	1	1	1	1	1	1	1	1	1	1	1	1	1	0.998	1	1	0	7	0	0	4	0
			lipitor	LC/MS neg	D00887	HMDB05006	1	1	1	1	1	1	1	1	1				1	1	1	1	1	1	1	1	1	1	1	1	1	1	1	1	1	1	1	1	1	0.998	1	1	0	0	0	0	0	3
			amitriptyline	LC/MS pos	C06824		1	1	1	1	1	1	1	1	1				1	1	1	1	1	1	1	1	1	1	1	1	1	1	1	1	1	1	1	1	1	0.998	1	1	0	0	0	8	0	0
			2-hydroxyibuprofen	LC/MS neg			1.73	0.93	0.54	1.19	1.39	1.17	0.78	0.54	1.17				0.7443	1	0.802	1	0.5697	1	0.5658	1	0.3723	0.8056	0.7589	1	0.5036	0.8544	0.6857	0.9002	0.6358	1	0.7237	0.947	0.805	0.9712	0.6971	0.9339	11	7	8	8	15	10
			desvenlafaxine	LC/MS pos			1.04	1	0.96	0.88	0.84	0.95	1.19	1.01	1				0.5119	1	1	1	0.5197	1	0.065	0.6546	0.0081	0.2234	0.4339	0.7495	0.0086	0.2228	0.9	1	1	1	0.1072	0.4547	0.1673	0.5901	0.1064	0.608	0	4	0	12	8	0
		Food component/Plant	3-hydroxyindolin-2-one	GC/MS	C11130		1.05	1.27	1.22	1.19	0.75	0.63	1.27	1.44	0.74				0.7887	1	0.6221	0.9626	0.4526	0.9786	0.9196	1	0.3116	0.7669	0.26	0.6113	0.8244	1	0.5566	0.8437	0.1965	0.8774	0.7884	0.988	0.9306	0.998	0.3713	0.7839	100	89	96	92	92	90
			aspartame	LC/MS pos	C11045	HMDB01894	1	1	1	1	1	1	1	1	1				1	1	1	1	1	1	1	1	1	1	1	1	1	1	1	1	1	1	1	1	1	0.998	1	1	0	4	4	0	0	3
			saccharin	LC/MS neg	D01085		1.31	6.24	4.75	0.98	3.26	3.33	2.46	1.83	1.28				0.7449	1	0.1005	0.4678	0.1895	0.9786	0.5304	1	0.0309	0.3799	0.1235	0.5105	0.5079	0.8586	0.3259	0.7101	0.2279	0.8807	0.1013	0.4459	0.0205	0.3469	0.9315	1	68	67	58	56	73	79
			quinate	GC/MS	C00296	HMDB03072	0.89	1.14	1.29	0.88	10.96	12.49	1.27	1.26	12.23				0.6687	1	0.7034	1	0.4256	0.9786	0.735	1	0.6427	0.988	0.4127	0.7425	0.5174	0.8637	0.4697	0.81	0.4568	1	0.2231	0.5697	0.5199	0.9161	0.9979	1	79	67	73	68	69	69
			caffeate	LC/MS neg	C01197	HMDB01964	1.13	1	0.89	0.97	1.79	1.84	1.03	0.89	1.84				0.4979	1	1	1	0.5058	1	0.7984	1	0.0747	0.4718	0.0393	0.3953	0.7948	1	0.5058	0.8284	0.0393	0.7404	0.3436	0.6795	0.4125	0.8286	0.1479	0.613	0	4	0	4	0	10
			hesperetin	LC/MS neg	C01709	HMDB05782	1	1	1	1	1	1	1	1	1				1	1	1	1	1	1	1	1	1	1	1	1	1	1	1	1	1	1	1	1	1	0.998	1	1	0	0	0	0	8	0
			naringenin	LC/MS neg	C00509	HMDB02670	1.16	1.38	1.19	1.4	1.21	0.86	1.2	1.45	1.05				0.5871	1	0.1385	0.5265	0.3478	0.9786	0.086	0.6881	0.3999	0.8223	0.3492	0.7027	0.5396	0.8808	0.0673	0.4204	0.9824	1	0.1593	0.5021	0.1724	0.5901	0.4046	0.8003	0	4	15	4	23	10
			chlorogenate	LC/MS neg			1	1	1	1	1.07	1.07	1	1	1.07				1	1	1	1	1	1	1	1	0.1114	0.5041	0.1078	0.4875	1	1	1	1	0.1078	0.7642	0.3575	0.6824	0.4244	0.8433	0.4244	0.8055	0	0	0	0	0	7
			gallate	GC/MS	C01424	HMDB05807	1	1	1	1	1	1	1	1	1				1	1	1	1	1	1	1	1	1	1	1	1	1	1	1	1	1	1	1	1	1	0.998	1	1	4	0	4	0	0	0
			cinnamate	LC/MS neg	C00423	HMDB00930	1.09	0.78	0.71	0.52	0.64	1.22	1.77	0.84	1.45				0.9535	1	0.3846	0.8242	0.3582	0.9786	0.3168	0.8744	0.628	0.9717	0.5825	0.8844	0.4957	0.8483	0.6918	0.9002	0.2799	0.9107	0.4337	0.7353	0.6156	0.9409	0.5598	0.857	7	7	0	8	4	10
			eriodictyol	LC/MS neg	C05631	HMDB05810	1	1	1	1	1	1	1	1	1				1	1	1	1	1	1	1	1	1	1	1	1	1	1	1	1	1	1	1	1	1	0.998	1	1	4	0	0	0	0	0
		Xanthine metabolism	caffeine	LC/MS pos	C07481	HMDB01847	0.74	0.86	1.16	0.87	1.58	1.82	0.89	1.05	1.65				0.2086	1	0.7287	1	0.1152	0.9786	0.4867	1	0.4756	0.8581	0.1503	0.517	0.7327	0.9803	0.3848	0.7616	0.4721	1	0.2662	0.6168	0.0982	0.495	0.9294	1	89	78	96	96	88	97
			paraxanthine	LC/MS pos	C13747	HMDB01860	0.6	0.73	1.2	0.85	0.92	1.08	0.98	1.38	1.24				0.1123	1	0.5547	0.9239	0.328	0.9786	0.2152	0.7829	0.8759	1	0.2591	0.6113	0.5504	0.8874	0.3703	0.7549	0.296	0.9249	0.1443	0.5021	0.1181	0.5107	0.9518	1	79	74	81	88	77	97
			theobromine	LC/MS pos	C07480	HMDB02825	1.03	1.18	1.15	0.96	0.69	0.72	1.13	1.05	0.66				0.6234	1	0.4893	0.8973	0.8386	1	0.5603	1	0.3136	0.7678	0.6777	0.9581	0.6591	0.9367	0.5262	0.834	0.2059	0.8774	0.4042	0.7038	0.974	0.998	0.4778	0.8501	93	100	100	100	92	100
			theophylline	LC/MS neg	C07130	HMDB01889	0.69	0.74	1.06	0.78	0.85	1.08	0.97	1.1	1.12				0.4178	1	0.8967	1	0.5047	1	0.3029	0.8694	0.8293	1	0.3945	0.7264	0.4685	0.8242	0.6379	0.8927	0.5145	1	0.2869	0.6458	0.3807	0.813	0.9831	1	86	78	88	92	85	90
			1-methylurate	LC/MS neg		HMDB03099	0.68	1.01	1.48	0.41	0.55	1.32	2.02	1.24	1.1				0.1277	1	0.8722	1	0.181	0.9786	0.0057	0.545	0.0222	0.33	0.5684	0.8844	0.0266	0.2823	0.3754	0.7566	0.9134	1	0.0621	0.3968	0.0098	0.3469	0.3099	0.7495	82	70	85	96	85	90
			1,7-dimethylurate	LC/MS neg	C16356	HMDB11103	0.76	0.8	1.05	0.71	0.48	0.67	1.72	1.62	1.04				0.1636	1	0.4586	0.8879	0.5246	1	0.1652	0.7334	0.0277	0.3799	0.4252	0.7454	0.1402	0.5003	0.1527	0.5582	0.9889	1	0.0904	0.4384	0.0662	0.4764	0.4911	0.8513	57	33	50	64	50	59
			7-methylxanthine	LC/MS pos	C16353	HMDB01991	0.89	1.21	1.36	0.85	0.7	0.82	1.27	1.21	0.73				0.5337	1	0.4775	0.8965	0.1894	0.9786	0.318	0.8744	0.0781	0.4718	0.4526	0.7733	0.286	0.6445	0.5082	0.8295	0.1578	0.8278	0.8436	1	0.5054	0.9075	0.171	0.613	64	56	65	68	50	59
		Tobacco metabolite	cotinine	LC/MS pos		HMDB01046	0.99	1.19	1.19	1	1.07	1.07	0.97	0.98	0.88				0.9537	1	0.0388	0.3362	0.0353	0.8889	1	1	0.2616	0.7386	0.2567	0.6113	0.6414	0.9313	0.6823	0.9002	0.1522	0.8278	0.1855	0.5271	0.0319	0.4096	0.7228	0.9576	4	7	12	0	0	10
			hydroxycotinine	LC/MS pos		HMDB01390	0.94	1.09	1.16	1	1.1	1.1	0.94	1	0.95				0.4376	1	0.356	0.7939	0.0947	0.9786	1	1	0.1988	0.6382	0.1942	0.5549	0.4467	0.8037	1	1	0.6847	1	0.5004	0.7923	0.0925	0.495	0.8644	1	4	4	8	0	0	7
		Sugar, sugar substitute, starch	erythritol	GC/MS	C00503	HMDB02994	1.01	1.3	1.29	2.58	6.37	2.47	2.24	5.72	10.93				0.744	1	0.2633	0.6781	0.4298	0.9786	0.6271	1	0.957	1	0.6531	0.9373	0.0039	0.1756	0.0022	0.1352	0.0579	0.7404	8.682e-06	0.0014	0.6968	0.9443	0.6347	0.8893	96	89	96	96	92	93
