# Supplementary material for: Global Metabolomic Analysis of Human Saliva and Plasma from Healthy and Diabetic Subjects, with and without Periodontal Disease
Source: PLoS One. 2014 Aug 18;9(8):e105181. doi: 10.1371/journal.pone.0105181 (PMC4136819; doi:10.1371/journal.pone.0105181)
Supplement: Table S2 — Plasma Metabolic Profiling and Pathway Analysis. Statistical analyses for each biochemical detected in plasma between each of the gingival and diabetic cohorts. (XLSX) [file pone.0105181.s002.xlsx]

## Sheet: Supplementary Table 2
							Fold of Change												Statistical Values																								% Filled Values
							NonDiabetic Gingivitis	NonDiabetic Periodontitis	NonDiabetic Periodontitis	Diabetic Gingivitis	Diabetic Periodontitis	Diabetic Periodontitis	Diabetic Healthy	Diabetic Gingivitis	Diabetic Periodontitis	Diabetes Effect	Perio Classification Effect	Diabetes:Perio Classification Interaction Effect	NonDiabetic Gingivitis		NonDiabetic Periodontitis		NonDiabetic Periodontitis		Diabetic Gingivitis		Diabetic Periodontitis		Diabetic Periodontitis		Diabetic Healthy		Diabetic Gingivitis		Diabetic Periodontitis		Diabetes Effect		Perio Classification Effect		Diabetes:Perio Classification Interaction Effect		NONDIABETIC_HEALTHY	NONDIABETIC_GING	NONDIABETIC_PERIO	DIABETIC_HEALTHY	DIABETIC_GING	DIABETIC_PERIO
																			NonDiabetic Healthy		NonDiabetic Healthy		NonDiabetic Gingivitis		Diabetic Healthy		Diabetic Healthy		Diabetic Gingivitis		NonDiabetic Healthy		NonDiabetic Gingivitis		NonDiabetic Periodontitis
	Super Pathway	Sub Pathway	Biochemical Name	Platform	KEGG	HMDB	NonDiabetic Healthy	NonDiabetic Healthy	NonDiabetic Gingivitis	Diabetic Healthy	Diabetic Healthy	Diabetic Gingivitis	NonDiabetic Healthy	NonDiabetic Gingivitis	NonDiabetic Periodontitis				p-value	q-value	p-value	q-value	p-value	q-value	p-value	q-value	p-value	q-value	p-value	q-value	p-value	q-value	p-value	q-value	p-value	q-value	p-value	q-value	p-value	q-value	p-value	q-value
	Amino acid	Glycine, serine and threonine metabolism	glycine	GC/MS	C00037	HMDB00123	1	1.07	1.07	1.19	0.98	0.83	0.93	1.11	0.86				0.9384	1	0.4355	1	0.4823	0.9929	0.0443	0.6523	0.7918	1	0.0727	0.6769	0.2138	0.5047	0.4162	0.7798	0.0792	0.4091	0.2214	0.3713	0.2997	0.7739	0.1666	0.9254	100	100	100	100	100	100
			sarcosine (N-Methylglycine)	GC/MS	C00213	HMDB00271	0.98	1.45	1.48	0.55	0.5	0.9	2.9	1.65	1				0.9173	1	0.0796	0.8171	0.0635	0.6367	0.1831	0.8565	0.0226	0.5994	0.3867	0.9691	3.6372e-05	0.0026	0.0054	0.0739	0.8324	0.9941	3.8146e-05	0.0005	0.5679	0.9314	0.0147	0.6602	100	100	100	100	100	100
			dimethylglycine	GC/MS	C01026	HMDB00092	1	1.03	1.03	0.95	0.9	0.95	1.17	1.12	1.03				0.8883	1	0.3139	0.9619	0.3858	0.9368	0.9974	1	0.7332	1	0.739	1	0.1206	0.3753	0.1691	0.4964	0.8068	0.9931	0.0654	0.1572	0.8955	1	0.5848	1	93	93	100	100	100	100
			N-acetylglycine	GC/MS		HMDB00532	0.98	1.02	1.04	0.78	0.7	0.89	1.26	1.01	0.86				0.9952	1	0.8948	1	0.89	1	0.1812	0.8554	0.0822	0.6166	0.7445	1	0.2417	0.5496	0.8064	1	0.4575	0.8174	0.9129	0.8747	0.4471	0.8771	0.373	0.9963	100	100	100	100	100	100
			beta-hydroxypyruvate	GC/MS	C00168	HMDB01352	1.05	1.16	1.1	1.1	1.23	1.12	1.45	1.52	1.54				0.6415	1	0.1379	0.876	0.3071	0.8881	0.5535	0.9433	0.1606	0.7673	0.4483	0.9691	0.0093	0.0885	0.0072	0.0825	0.0081	0.1653	7.1661e-06	0.0001	0.1205	0.6402	0.9889	1	77	83	90	81	87	89
			serine	GC/MS	C00065	HMDB00187	1.06	0.99	0.93	1.25	1.02	0.82	0.91	1.08	0.95				0.5151	1	0.7539	1	0.3353	0.9104	0.0044	0.5807	0.3359	0.8835	0.0465	0.5302	0.0719	0.2798	0.532	0.861	0.5908	0.8891	0.3325	0.4757	0.0254	0.4945	0.2342	0.9254	100	100	100	100	100	100
			N-acetylserine	GC/MS		HMDB02931	0.99	1.22	1.23	0.98	1.02	1.04	1.15	1.13	0.96				0.8518	1	0.0281	0.6019	0.0174	0.4226	0.9319	1	0.7554	1	0.6978	1	0.2289	0.529	0.2117	0.5656	0.5344	0.8523	0.2783	0.4237	0.106	0.6084	0.3118	0.9747	100	97	97	100	100	100
			threonine	LC/MS pos	C00188	HMDB00167	0.92	0.89	0.97	1.13	1.06	0.94	0.79	0.97	0.93				0.1774	1	0.0625	0.7677	0.603	1	0.1424	0.8137	0.3459	0.884	0.5596	1	0.0012	0.0255	0.695	0.9529	0.598	0.8962	0.0167	0.0584	0.7121	0.9817	0.0741	0.9254	100	97	100	96	100	96
			N-acetylthreonine	LC/MS neg	C01118		1.08	1.19	1.1	1.05	1.1	1.05	1.15	1.13	1.07				0.4615	1	0.0754	0.7865	0.2946	0.8681	0.502	0.9322	0.3571	0.8922	0.8344	1	0.2016	0.4895	0.2143	0.5704	0.6134	0.9055	0.0799	0.1818	0.167	0.674	0.8102	1	100	100	100	100	100	100
			betaine	LC/MS pos	C00719	HMDB00043	1.01	0.91	0.9	1.05	1.07	1.02	0.85	0.88	0.99				0.7368	1	0.165	0.8908	0.2916	0.8681	0.2864	0.8747	0.2039	0.8204	0.8835	1	0.0093	0.0885	0.2615	0.6327	0.9933	1	0.031	0.0915	0.7964	0.9928	0.1716	0.9254	100	100	100	100	100	100
		Alanine and aspartate metabolism	asparagine	GC/MS	C00152	HMDB00168	0.98	0.94	0.96	1.17	1.1	0.94	0.88	1.05	1.03				0.8983	1	0.3827	0.9794	0.456	0.9778	0.009	0.5807	0.0514	0.6166	0.4293	0.9691	0.0237	0.1407	0.5201	0.8487	0.5725	0.8803	0.5428	0.66	0.173	0.674	0.0652	0.9012	100	100	100	100	100	100
			beta-alanine	GC/MS	C00099	HMDB00056	0.74	0.85	1.14	0.82	1.06	1.29	0.83	0.92	1.04				0.023	1	0.2897	0.9579	0.2195	0.8265	0.288	0.8747	0.6116	0.9999	0.1168	0.7529	0.1118	0.3609	0.6115	0.9027	0.9527	1	0.2116	0.3645	0.0464	0.499	0.5331	1	100	100	100	96	100	100
			N-acetyl-beta-alanine	LC/MS pos	C01073		1.09	1.22	1.12	0.79	0.78	0.98	1.37	1	0.88				0.5437	1	0.0918	0.8171	0.2785	0.8681	0.2251	0.8747	0.2154	0.8204	0.9721	1	0.0652	0.2661	0.9765	1	0.2898	0.6762	0.6528	0.7421	0.744	0.9844	0.1147	0.9254	100	100	100	100	100	100
			alanine	GC/MS	C00041	HMDB00161	1.01	1.06	1.05	1.12	1.1	0.98	1.08	1.2	1.12				0.9302	1	0.4818	1	0.4291	0.9531	0.0695	0.7224	0.0774	0.6166	0.8901	1	0.8087	0.9968	0.029	0.1851	0.1645	0.5298	0.0268	0.0821	0.1877	0.677	0.367	0.9918	100	100	100	100	100	100
			N-acetylalanine	LC/MS neg	C02847	HMDB00766	0.97	1.07	1.11	0.87	1.01	1.15	1.17	1.05	1.1				0.6688	1	0.6256	1	0.3602	0.9202	0.1022	0.7805	0.979	1	0.0915	0.7209	0.0762	0.2899	0.6702	0.9326	0.1737	0.5342	0.0422	0.1153	0.1464	0.674	0.6385	1	67	60	60	77	57	79
			N-acetylaspartate (NAA)	GC/MS	C01042	HMDB00812	1.01	1.04	1.03	1.18	1.03	0.87	0.9	1.05	0.89				0.9132	1	0.9577	1	0.8712	1	0.1961	0.8747	0.9472	1	0.2109	0.9019	0.4226	0.7293	0.6449	0.9168	0.4857	0.8315	0.5621	0.6766	0.4953	0.9127	0.6188	1	80	83	83	77	87	71
		Glutamate metabolism	glutamate	GC/MS	C00025	HMDB03339	0.95	1.18	1.25	0.98	0.96	0.98	1.3	1.35	1.06				0.5034	1	0.2361	0.9525	0.0647	0.6367	0.9737	1	0.5847	0.9987	0.5739	1	0.2923	0.6002	0.1089	0.391	0.6344	0.9206	0.0687	0.1626	0.2245	0.7219	0.7019	1	100	100	100	100	100	100
			glutamine	LC/MS pos	C00064	HMDB00641	0.97	0.95	0.97	1.06	0.97	0.91	0.92	1	0.94				0.5451	1	0.2178	0.9368	0.5291	1	0.294	0.8747	0.615	0.9999	0.121	0.7564	0.0428	0.2051	0.748	0.9836	0.1668	0.5298	0.0333	0.0958	0.2553	0.7247	0.4918	1	100	100	100	100	100	100
			pyroglutamine	LC/MS pos			1.18	1.2	1.02	0.91	1.06	1.17	1.03	0.8	0.91				0.4592	1	0.4834	1	0.9685	1	0.8854	1	0.7015	1	0.6048	1	0.798	0.992	0.2781	0.6606	0.5806	0.8827	0.2706	0.4202	0.7484	0.9844	0.8283	1	100	100	100	100	100	100
		Histidine metabolism	histidine	GC/MS	C00135	HMDB00177	0.98	0.99	1.01	1.06	1	0.94	0.89	0.97	0.9				0.895	1	0.9731	1	0.8684	1	0.1806	0.8554	0.7076	1	0.3168	0.9592	0.0451	0.2128	0.66	0.9276	0.0904	0.4156	0.0184	0.0626	0.6512	0.9757	0.5252	1	100	100	100	100	100	100
			3-methylhistidine	LC/MS neg	C01152	HMDB00479	0.57	0.91	1.6	0.52	1.17	2.27	0.99	0.89	1.27				0.0918	1	0.7587	1	0.0468	0.5651	0.204	0.8747	0.6003	0.9999	0.0729	0.6769	0.976	1	0.7706	0.9945	0.7856	0.9904	0.7311	0.7799	0.0217	0.4945	0.9786	1	90	93	100	96	91	100
			1-methylhistidine	GC/MS	C01152	HMDB00001	0.89	1.22	1.36	0.5	0.86	1.71	1.49	0.84	1.05				0.512	1	0.426	0.9967	0.1475	0.7476	0.2657	0.8747	0.3615	0.8964	0.0449	0.5302	0.7975	0.992	0.4308	0.7914	0.9222	1	0.5026	0.6256	0.0497	0.499	0.8706	1	70	60	70	54	57	71
		Lysine metabolism	lysine	GC/MS	C00047	HMDB00182	0.96	1.05	1.09	0.92	0.84	0.92	1.11	1.06	0.9				0.6384	1	0.5056	1	0.2568	0.8559	0.3756	0.9025	0.0292	0.5994	0.2222	0.9019	0.2388	0.5454	0.5077	0.8356	0.0855	0.4091	0.9213	0.8747	0.4699	0.8998	0.0925	0.9254	100	100	100	100	100	100
			pipecolate	LC/MS pos	C00408	HMDB00070	0.9	0.97	1.08	0.78	0.83	1.07	1.22	1.06	1.05				0.2464	1	0.5213	1	0.6034	1	0.6058	0.9795	0.9502	1	0.6422	1	0.6834	0.937	0.3463	0.7363	0.3269	0.7083	0.179	0.3206	0.5072	0.9213	0.9006	1	100	100	100	100	100	100
			N6-acetyllysine	LC/MS neg	C02727	HMDB00206	0.92	0.99	1.08	0.86	0.97	1.12	1.13	1.06	1.1				0.4238	1	0.7926	1	0.591	1	0.3088	0.8784	0.9598	1	0.3238	0.9644	0.327	0.6444	0.5211	0.8487	0.2284	0.6297	0.1055	0.22	0.3856	0.8353	0.9349	1	60	63	57	73	65	75
			glutarylcarnitine (C5)	LC/MS pos		HMDB13130	1	0.98	0.98	0.88	0.89	1.02	1.2	1.06	1.1				0.9882	1	0.9601	1	0.9719	1	0.338	0.8821	0.446	0.9486	0.8121	1	0.1039	0.3463	0.5478	0.8653	0.3564	0.7397	0.0709	0.1652	0.7436	0.9844	0.7661	1	100	100	100	100	100	100
		Phenylalanine & tyrosine metabolism	phenyllactate (PLA)	GC/MS	C05607	HMDB00779	1.04	0.9	0.87	0.86	0.91	1.06	1.05	0.87	1.06				0.5465	1	0.5463	1	0.2285	0.8322	0.2676	0.8747	0.9294	1	0.2973	0.9343	0.869	1	0.0631	0.2831	0.7391	0.9629	0.3098	0.4548	0.8716	1	0.2566	0.9254	70	83	67	65	61	71
			phenylalanine	LC/MS pos	C00079	HMDB00159	1.01	1.05	1.04	0.98	1.08	1.1	1	0.96	1.02				0.762	1	0.1957	0.9035	0.3208	0.9043	0.5264	0.9396	0.0777	0.6166	0.0193	0.4375	0.8289	1	0.2528	0.6235	0.7322	0.9598	0.5407	0.6595	0.0298	0.499	0.5608	1	100	100	100	100	100	100
			p-cresol sulfate	LC/MS neg	C01468	HMDB11635	0.77	1.2	1.56	0.99	1.03	1.04	1.09	1.4	0.93				0.1561	1	0.4642	1	0.0324	0.5651	0.7384	1	0.8614	1	0.6111	1	0.7598	0.9632	0.0507	0.2524	0.556	0.8689	0.3125	0.4557	0.5495	0.9314	0.1815	0.9254	100	100	100	100	100	100
			o-cresol sulfate	LC/MS neg			1.33	1.66	1.24	0.82	1.49	1.83	1.34	0.82	1.2				0.36	1	0.012	0.4237	0.1065	0.7091	0.3618	0.8923	0.0826	0.6166	0.0096	0.3798	0.134	0.3992	0.7316	0.975	0.3969	0.7679	0.2562	0.4075	0.0026	0.3543	0.4275	1	7	13	37	23	17	36
			tyrosine	LC/MS pos	C00082	HMDB00158	1.01	1.08	1.08	1.02	1.1	1.08	1	1.01	1.01				0.617	1	0.1239	0.8619	0.2973	0.8726	0.5921	0.9664	0.0996	0.6868	0.2922	0.9322	0.9766	1	0.9528	1	0.8679	1	0.9109	0.8747	0.0724	0.5376	0.9905	1	100	100	100	100	100	100
			3-(4-hydroxyphenyl)lactate	LC/MS neg	C03672	HMDB00755	0.99	1.03	1.05	0.89	0.98	1.11	1.11	1	1.06				0.9459	1	0.7709	1	0.8233	1	0.2447	0.8747	0.9886	1	0.2422	0.9019	0.2478	0.5555	0.8826	1	0.3794	0.7511	0.2841	0.4282	0.5641	0.9314	0.6351	1	100	100	100	100	100	100
			4-hydroxyphenylpyruvate	LC/MS neg	C01179	HMDB00707	0.88	1.05	1.2	0.75	1.07	1.43	1.31	1.11	1.33				0.2305	1	0.6875	1	0.1101	0.7131	0.0105	0.5807	0.4957	0.9763	0.0012	0.3009	0.005	0.0606	0.2311	0.5939	0.0016	0.0606	5.1386e-05	0.0007	0.0016	0.3034	0.3638	0.9918	73	60	73	92	78	89
			4-hydroxyphenylacetate	GC/MS	C00642	HMDB00020	1.2	1.25	1.05	0.7	0.72	1.02	2.69	1.57	1.54				0.6876	1	0.1758	0.9004	0.34	0.9104	0.4201	0.9073	0.2233	0.8204	0.7187	1	4.2565e-05	0.0027	0.0048	0.0738	0.0933	0.421	1.1001e-06	2.8572e-05	0.919	1	0.193	0.9254	60	57	73	92	83	75
			3-methoxytyrosine	LC/MS pos		HMDB01434	0.93	1.01	1.08	0.92	1	1.09	1.02	1.02	1.02				0.6222	1	0.9419	1	0.6745	1	0.3353	0.8821	0.7258	1	0.5212	1	0.6405	0.8941	0.9317	1	0.8538	1	0.7481	0.7905	0.561	0.9314	0.9278	1	100	100	100	100	100	96
			N-acetylphenylalanine	LC/MS neg	C03519	HMDB00512	0.97	1.02	1.04	0.88	1.27	1.44	1.07	0.97	1.34				0.6962	1	0.8494	1	0.5618	1	0.2461	0.8747	0.0386	0.6166	0.0016	0.3009	0.5923	0.8627	0.75	0.9836	0.0126	0.2077	0.1258	0.2483	0.0232	0.4945	0.1311	0.9254	17	13	17	15	9	25
			phenylacetylglutamine	LC/MS pos	C04148	HMDB06344	0.89	1.24	1.4	0.99	0.94	0.95	1.31	1.46	1				0.7604	1	0.1039	0.8375	0.054	0.5876	0.7942	1	0.6283	1	0.4632	0.9691	0.1069	0.3513	0.0354	0.2032	0.6486	0.9276	0.0548	0.1385	0.6697	0.9757	0.147	0.9254	100	100	100	100	100	100
			3-phenylpropionate (hydrocinnamate)	LC/MS neg	C05629	HMDB00764	0.9	0.98	1.09	1.12	1.1	0.98	1.02	1.28	1.15				0.58	1	0.6941	1	0.8727	1	0.4195	0.9073	0.9313	1	0.4605	0.9691	0.8204	0.9974	0.259	0.6315	0.807	0.9931	0.4974	0.622	0.9092	1	0.615	1	37	33	33	38	52	29
			phenol sulfate	LC/MS neg	C02180		1.18	1.38	1.17	0.89	0.7	0.79	1.53	1.15	0.78				0.3679	1	0.4036	0.993	0.9479	1	0.7658	1	0.131	0.7382	0.2455	0.9019	0.1085	0.355	0.6817	0.9397	0.4541	0.814	0.4554	0.5896	0.6623	0.9757	0.2478	0.9254	100	100	100	100	100	100
		Tryptophan metabolism	kynurenate	LC/MS neg	C01717	HMDB00715	0.92	0.95	1.03	0.87	1.02	1.17	0.96	0.91	1.03				0.357	1	0.4028	0.993	0.9325	1	0.3028	0.8747	0.756	1	0.178	0.8446	0.6693	0.9211	0.5356	0.8622	0.4783	0.8295	0.8306	0.8447	0.3571	0.8022	0.5948	1	50	37	33	46	30	57
			kynurenine	LC/MS pos	C00328	HMDB00684	0.93	1.15	1.23	0.95	1.04	1.1	1.09	1.11	0.99				0.281	1	0.0807	0.8171	0.0051	0.3566	0.4273	0.9113	0.6456	1	0.2111	0.9019	0.2499	0.556	0.1948	0.5413	0.9427	1	0.1646	0.302	0.019	0.4945	0.552	1	100	100	100	100	100	100
			tryptophan	LC/MS pos	C00078	HMDB00929	1.02	1.01	0.99	0.94	1.01	1.07	0.96	0.89	0.96				0.6144	1	0.8897	1	0.7149	1	0.1225	0.8103	0.8286	1	0.0755	0.6769	0.4229	0.7293	0.0049	0.0738	0.4658	0.8174	0.0112	0.0438	0.5401	0.9314	0.218	0.9254	100	100	100	100	100	100
			indolelactate	GC/MS	C02043	HMDB00671	0.92	1.1	1.2	0.75	0.83	1.11	1.35	1.1	1.02				0.4899	1	0.6031	1	0.2269	0.8322	0.0365	0.6523	0.305	0.8594	0.252	0.9019	0.0369	0.1839	0.6175	0.9052	0.5715	0.8803	0.0698	0.1638	0.1021	0.6035	0.4447	1	100	100	100	100	100	100
			indoleacetate	LC/MS pos	C00954	HMDB00197	1.26	1.36	1.08	1.36	1.18	0.87	1.01	1.08	0.87				0.1702	1	0.258	0.9563	0.8086	1	0.2424	0.8747	0.346	0.884	0.7808	1	0.9281	1	0.8738	1	0.8199	0.9931	0.7838	0.8119	0.1637	0.674	0.9955	1	100	100	100	96	100	100
			tryptophan betaine	LC/MS pos	C09213		1.07	0.66	0.61	0.79	0.69	0.88	0.85	0.62	0.9				0.9832	1	0.0489	0.7677	0.0465	0.5651	0.2989	0.8747	0.0451	0.6166	0.3726	0.9691	0.466	0.7671	0.0733	0.3114	0.376	0.7469	0.0482	0.1265	0.0154	0.4945	0.6935	1	100	100	100	100	96	96
			serotonin (5HT)	LC/MS pos	C00780	HMDB00259	1.17	0.83	0.71	0.69	1.36	1.98	0.63	0.37	1.04				0.634	1	0.1066	0.8375	0.0373	0.5651	0.0737	0.7224	0.2537	0.8326	0.0038	0.3009	0.0088	0.0872	2.6776e-06	0.0003	0.9381	1	2.2144e-05	0.0003	0.5783	0.9314	0.002	0.3862	93	97	90	81	74	89
			C-glycosyltryptophan	LC/MS pos			0.95	1.05	1.11	1.04	1.02	0.98	1.08	1.18	1.05				0.4101	1	0.4509	1	0.1157	0.7224	0.6989	0.9909	0.9624	1	0.728	1	0.3172	0.6376	0.0339	0.1981	0.7421	0.9629	0.0437	0.1185	0.7071	0.9809	0.4109	1	100	100	100	100	100	100
			3-indoxyl sulfate	LC/MS neg		HMDB00682	1.05	1.12	1.06	0.89	0.87	0.98	1.22	1.03	0.94				0.8021	1	0.6047	1	0.7893	1	0.3473	0.8821	0.0458	0.6166	0.3239	0.9644	0.1204	0.3753	0.7629	0.9884	0.3168	0.7077	0.6102	0.7152	0.5448	0.9314	0.1947	0.9254	100	100	100	100	100	100
			indolepropionate	GC/MS		HMDB02302	0.98	0.87	0.89	1.22	0.92	0.76	0.64	0.8	0.68				0.8387	1	0.7246	1	0.8816	1	0.1488	0.8147	0.5752	0.9987	0.3527	0.9691	0.0087	0.087	0.3799	0.7674	0.0769	0.4091	0.0027	0.0151	0.6057	0.9333	0.4796	1	97	93	93	92	96	89
			indoleacetylglutamine	LC/MS neg			1	1.01	1.01	1.08	1.02	0.95	1	1.08	1.01				0.978	1	0.7515	1	0.7725	1	0.0223	0.6151	0.5041	0.9763	0.0913	0.7209	0.8549	1	0.0122	0.1195	0.5701	0.8802	0.0552	0.1385	0.2228	0.7219	0.1945	0.9254	3	3	7	12	17	18
		Valine, leucine and isoleucine metabolism	3-methyl-2-oxobutyrate	LC/MS neg	C00141	HMDB00019	0.94	1	1.06	0.92	0.98	1.07	1.13	1.1	1.11				0.3352	1	0.978	1	0.3492	0.9104	0.127	0.8137	0.6683	1	0.254	0.9019	0.0369	0.1839	0.1786	0.5107	0.0858	0.4091	0.0033	0.0174	0.1685	0.674	0.8849	1	100	100	100	100	100	100
			3-methyl-2-oxovalerate	LC/MS neg	C00671	HMDB03736	1.01	0.98	0.97	0.9	0.94	1.04	1.12	1.01	1.08				0.8593	1	0.8719	1	0.7349	1	0.216	0.8747	0.5899	0.9999	0.4599	0.9691	0.1772	0.467	0.8903	1	0.3281	0.7083	0.2136	0.3657	0.7194	0.9822	0.5615	1	100	100	100	100	100	100
			beta-hydroxyisovalerate	GC/MS		HMDB00754	0.91	0.95	1.05	1.09	1.11	1.02	0.87	1.04	1.01				0.1809	1	0.5046	1	0.5006	1	0.3671	0.898	0.1614	0.7673	0.6593	1	0.105	0.3465	0.5428	0.8622	0.6511	0.9276	0.7503	0.7917	0.721	0.9822	0.2131	0.9254	100	100	100	100	100	100
			alpha-hydroxyisocaproate	GC/MS	C03264	HMDB00746	0.92	1.01	1.1	0.8	0.9	1.12	0.88	0.77	0.78				0.5868	1	0.8441	1	0.4594	0.9791	0.3498	0.8821	0.5796	0.9987	0.6775	1	0.3644	0.6714	0.1819	0.514	0.0917	0.4166	0.0243	0.0766	0.546	0.9314	0.8628	1	67	60	70	54	43	54
			isoleucine	LC/MS pos	C00407	HMDB00172	1.01	1.01	1	1	1.01	1.01	1.13	1.13	1.14				0.7085	1	0.7591	1	0.9464	1	0.8056	1	0.7321	1	0.9354	1	0.0471	0.2164	0.0676	0.2999	0.0378	0.3479	0.0008	0.0064	0.8748	1	0.9944	1	100	100	100	100	100	100
			leucine	LC/MS pos	C00123	HMDB00687	1.01	1	1	0.97	1.01	1.05	1.09	1.05	1.1				0.6621	1	0.775	1	0.8797	1	0.6092	0.9795	0.7362	1	0.3979	0.9691	0.0989	0.3349	0.5053	0.8356	0.0801	0.4091	0.0204	0.0663	0.8524	1	0.7238	1	100	100	100	100	100	100
			valine	LC/MS pos	C00183	HMDB00883	0.95	1.01	1.06	0.97	1	1.03	1.07	1.09	1.07				0.4815	1	0.6544	1	0.2502	0.8559	0.6315	0.9804	0.9292	1	0.5661	1	0.1405	0.4047	0.1131	0.3933	0.247	0.6581	0.0153	0.0546	0.4729	0.8998	0.9353	1	100	100	100	100	100	100
			3-hydroxyisobutyrate	GC/MS	C06001	HMDB00336	0.81	0.91	1.13	0.87	1.03	1.18	1.11	1.19	1.25				0.0611	1	0.5997	1	0.1757	0.7578	0.2861	0.8747	0.5925	0.9999	0.1098	0.7394	0.2023	0.4895	0.0606	0.2786	0.0186	0.2655	0.0017	0.011	0.0609	0.5004	0.7501	1	100	100	100	100	100	100
			4-methyl-2-oxopentanoate	LC/MS neg	C00233	HMDB00695	0.97	0.98	1.01	0.87	0.95	1.09	1.07	0.96	1.04				0.6942	1	0.7695	1	0.9202	1	0.0336	0.6523	0.5723	0.9987	0.1046	0.7394	0.3992	0.712	0.305	0.6967	0.5736	0.8803	0.8481	0.8541	0.1714	0.674	0.3646	0.9918	100	100	100	100	100	100
			3-hydroxy-2-ethylpropionate	GC/MS		HMDB00396	0.91	1.01	1.11	0.88	0.81	0.92	1.32	1.28	1.06				0.5498	1	0.8063	1	0.3994	0.9434	0.5532	0.9433	0.1462	0.7526	0.4199	0.9691	0.0082	0.0841	0.0122	0.1195	0.3303	0.7083	0.0004	0.004	0.6056	0.9333	0.3812	1	100	97	100	100	100	100
			alpha-hydroxyisovalerate	GC/MS		HMDB00407	0.89	1.06	1.19	0.99	0.9	0.9	1.2	1.33	1.01				0.9799	1	0.4151	0.9967	0.4297	0.9531	0.7567	1	0.9811	1	0.7353	1	0.3582	0.6674	0.5853	0.8826	0.872	1	0.3461	0.488	0.7163	0.9822	0.8619	1	100	100	100	100	100	100
			isobutyrylcarnitine	LC/MS pos		HMDB00736	0.87	1.05	1.21	0.98	1.09	1.1	1.03	1.17	1.07				0.1652	1	0.5606	1	0.0497	0.5816	0.9929	1	0.5585	0.9877	0.5651	1	0.7948	0.992	0.1252	0.4184	0.7644	0.9787	0.2189	0.3688	0.215	0.7219	0.5747	1	100	100	100	100	100	100
			2-methylbutyrylcarnitine (C5)	LC/MS pos		HMDB00378	0.98	1.03	1.05	0.94	1.07	1.13	1.09	1.05	1.13				0.5082	1	0.7046	1	0.2985	0.873	0.4791	0.9322	0.6506	1	0.2474	0.9019	0.2705	0.5752	0.3414	0.7322	0.2225	0.6177	0.0603	0.1481	0.2937	0.7661	0.9888	1	100	100	100	100	100	100
			isovalerylcarnitine	LC/MS pos		HMDB00688	0.92	1.06	1.15	0.98	1.08	1.1	1	1.07	1.02				0.5143	1	0.4691	1	0.1698	0.7578	0.936	1	0.479	0.9705	0.4433	0.9691	0.9492	1	0.5577	0.8681	0.9303	1	0.6642	0.7482	0.3103	0.7743	0.913	1	100	100	100	100	100	100
			tiglyl carnitine	LC/MS pos		HMDB02366	0.86	0.94	1.09	0.92	1.02	1.11	1.18	1.26	1.29				0.0794	1	0.3559	0.9674	0.4026	0.9446	0.3228	0.8784	0.7326	1	0.1822	0.8575	0.1168	0.368	0.0335	0.1981	0.0046	0.123	0.0002	0.0021	0.1319	0.6571	0.6764	1	100	97	100	100	100	100
			3-methylglutarylcarnitine (C6)	LC/MS pos		HMDB00552	0.82	0.93	1.14	1.48	0.77	0.52	1.21	2.2	1				0.6515	1	0.9355	1	0.5944	1	0.3232	0.8784	0.1451	0.7526	0.0164	0.4359	0.0851	0.3065	0.0021	0.0446	0.8654	1	0.0037	0.019	0.341	0.8022	0.1025	0.9254	87	90	87	96	100	93
		Cysteine, methionine, SAM, taurine metabolism	cysteine	GC/MS	C00097	HMDB00574	1.03	1.05	1.02	0.9	0.88	0.98	1.13	0.99	0.95				0.7744	1	0.5456	1	0.7505	1	0.5577	0.9441	0.2731	0.8326	0.6413	1	0.4652	0.7671	0.8678	1	0.3243	0.7083	0.8142	0.8358	0.928	1	0.4795	1	100	100	100	100	100	100
			S-methylcysteine	GC/MS		HMDB02108	0.91	0.98	1.08	0.92	0.76	0.83	0.95	0.96	0.74				0.6676	1	0.8125	1	0.8474	1	0.7859	1	0.2675	0.8326	0.1778	0.8446	0.3201	0.6398	0.778	0.9966	0.0545	0.3745	0.0689	0.1626	0.5638	0.9314	0.5274	1	100	97	97	96	100	96
			cystine	GC/MS	C00491	HMDB00192	1.12	1.15	1.03	0.9	0.69	0.78	1.42	1.14	0.86				0.7208	1	0.5406	1	0.7989	1	0.9086	1	0.273	0.8326	0.2392	0.9019	0.5105	0.7977	0.6729	0.9326	0.2862	0.6762	0.9782	0.8747	0.7833	0.9928	0.417	1	93	97	93	85	87	79
			N-formylmethionine	LC/MS neg	C03145	HMDB01015	1.06	1.08	1.02	0.96	1.02	1.06	1.2	1.09	1.13				0.4589	1	0.3505	0.9674	0.8465	1	0.3008	0.8747	0.7007	1	0.4954	0.9842	0.0105	0.0922	0.461	0.8106	0.1885	0.5551	0.0084	0.0353	0.816	0.9928	0.4244	1	100	100	100	100	100	96
			methionine	LC/MS pos	C00073	HMDB00696	1	1.02	1.02	1.01	1.05	1.04	0.96	0.96	0.98				0.8194	1	0.6572	1	0.8293	1	0.761	1	0.283	0.8326	0.4649	0.9691	0.3497	0.6616	0.4219	0.7849	0.7822	0.9904	0.2425	0.3939	0.5454	0.9314	0.8775	1	100	100	100	100	100	100
			N-acetylmethionine	LC/MS neg	C02712	HMDB11745	1.03	1.14	1.11	1.04	1.12	1.08	1.09	1.1	1.07				0.7673	1	0.1149	0.8516	0.1993	0.7932	0.9629	1	0.6101	0.9999	0.5887	1	0.2604	0.5659	0.4439	0.8006	0.9018	1	0.2421	0.3939	0.2817	0.7448	0.7643	1	100	97	100	100	96	96
			alpha-ketobutyrate	GC/MS	C00109	HMDB00005	0.82	1.28	1.56	0.93	1.06	1.14	1.88	2.14	1.56				0.1083	1	0.3363	0.9664	0.0108	0.3968	0.5447	0.9433	0.8793	1	0.4455	0.9691	0.0009	0.0203	5.1795e-05	0.0029	0.0083	0.1653	1.8353e-08	1.0328e-06	0.0678	0.5291	0.4997	1	97	97	97	100	100	100
			2-hydroxybutyrate (AHB)	GC/MS	C05984	HMDB00008	0.96	1.06	1.11	0.88	0.97	1.1	1.59	1.47	1.45				0.5957	1	0.8257	1	0.453	0.9742	0.2491	0.8747	0.7221	1	0.4068	0.9691	0.0012	0.0255	0.0137	0.1251	0.0061	0.1494	1.9113e-06	4.1697e-05	0.408	0.849	0.8664	1	100	100	100	100	100	100
		Urea cycle; arginine-, proline-, metabolism	arginine	LC/MS neg	C00062	HMDB00517	0.98	1.07	1.09	1.15	1.05	0.91	0.99	1.17	0.98				0.8041	1	0.3192	0.9642	0.214	0.8157	0.098	0.7805	0.5426	0.9877	0.2719	0.9082	0.8877	1	0.0716	0.3074	0.6223	0.9102	0.4737	0.6023	0.4466	0.8771	0.2112	0.9254	100	100	100	100	100	100
			ornithine	GC/MS	C00077	HMDB03374	0.95	1.1	1.16	0.91	1.04	1.14	1.12	1.07	1.06				0.6336	1	0.4839	1	0.2401	0.8386	0.5305	0.9396	0.8011	1	0.3782	0.9691	0.4003	0.712	0.5421	0.8622	0.6663	0.9332	0.2771	0.4237	0.3525	0.8022	0.9561	1	100	100	100	100	100	100
			urea	GC/MS	C00086	HMDB00294	0.93	0.98	1.06	0.92	0.94	1.03	1.2	1.18	1.14				0.311	1	0.7559	1	0.4819	0.9929	0.5224	0.9396	0.4931	0.9763	0.9898	1	0.0715	0.2798	0.0431	0.2267	0.1507	0.5127	0.0025	0.0148	0.5072	0.9213	0.8873	1	100	100	100	100	100	100
			proline	LC/MS pos	C00148	HMDB00162	1.06	0.98	0.93	0.92	0.88	0.95	1.22	1.06	1.08				0.3619	1	0.969	1	0.3827	0.9368	0.512	0.9339	0.2294	0.8204	0.6183	1	0.0137	0.1044	0.3801	0.7674	0.2117	0.6077	0.0086	0.036	0.5736	0.9314	0.5032	1	100	100	100	100	100	100
			citrulline	LC/MS pos	C00327	HMDB00904	0.98	1.09	1.11	1.03	1.15	1.11	0.86	0.9	0.9				0.9422	1	0.336	0.9664	0.301	0.8768	0.8767	1	0.4068	0.9237	0.337	0.9672	0.0771	0.2902	0.0717	0.3074	0.0591	0.3745	0.0018	0.0119	0.2978	0.7739	0.9973	1	100	100	100	100	100	100
			trans-4-hydroxyproline	LC/MS pos	C01157	HMDB00725	1.06	1.48	1.4	1.15	1.39	1.2	1.06	1.16	0.99				0.7704	1	0.0096	0.4026	0.0211	0.4791	0.2434	0.8747	0.0487	0.6166	0.4656	0.9691	0.5994	0.8666	0.1502	0.462	0.9844	1	0.2429	0.3939	0.0051	0.4543	0.5789	1	100	100	100	100	100	100
		Creatine metabolism	creatine	LC/MS pos	C00300	HMDB00064	0.89	1.1	1.24	1.01	0.97	0.96	1.07	1.22	0.95				0.2636	1	0.5257	1	0.0807	0.6731	0.4953	0.9322	0.9534	1	0.4532	0.9691	0.8789	1	0.1108	0.3919	0.4015	0.771	0.6962	0.7656	0.8137	0.9928	0.2046	0.9254	100	100	100	100	100	100
			creatinine	LC/MS pos	C00791	HMDB00562	1.01	1.03	1.02	0.94	1.06	1.13	1.04	0.97	1.07				0.8867	1	0.7126	1	0.8212	1	0.2549	0.8747	0.289	0.8387	0.0298	0.4878	0.5253	0.8094	0.4864	0.8345	0.1667	0.5298	0.4642	0.5959	0.2086	0.7219	0.3382	0.9918	100	100	100	100	100	100
		Butanoate metabolism	2-aminobutyrate	LC/MS pos	C02261	HMDB00650	0.85	0.91	1.07	0.95	0.95	1.01	1.13	1.25	1.18				0.0724	1	0.1518	0.8877	0.7132	1	0.6072	0.9795	0.916	1	0.6738	1	0.2685	0.5752	0.0274	0.1807	0.0159	0.2314	0.0011	0.0078	0.2698	0.7361	0.6008	1	100	100	100	100	100	100
		Polyamine metabolism	acisoga	LC/MS pos			0.96	1.13	1.17	0.88	0.96	1.09	1.33	1.22	1.13				0.6396	1	0.2549	0.9563	0.109	0.7131	0.298	0.8747	0.8704	1	0.3673	0.9691	0.0096	0.0885	0.0603	0.2786	0.1696	0.5323	0.0008	0.0066	0.2128	0.7219	0.6648	1	100	100	100	100	100	100
		Guanidino and acetamido metabolism	4-acetamidobutanoate	LC/MS pos	C02946	HMDB03681	1.02	1.23	1.21	1.02	0.97	0.95	1.26	1.27	1				0.7078	1	0.002	0.1883	0.0062	0.3566	0.6958	0.9909	0.65	1	0.4031	0.9691	0.0008	0.0194	0.001	0.0281	0.9347	1	0.0001	0.0015	0.1724	0.674	0.0167	0.6602	100	100	100	100	100	100
		Glutathione metabolism	5-oxoproline	LC/MS neg	C01879	HMDB00267	0.98	0.91	0.93	1.12	1.09	0.98	0.91	1.04	1.1				0.4966	1	0.0099	0.4026	0.0556	0.5876	0.0178	0.5807	0.0411	0.6166	0.6594	1	0.022	0.1394	0.3848	0.7676	0.0204	0.275	0.6119	0.7152	0.2309	0.7219	0.0042	0.4679	100	100	100	100	100	100
			glutathione, oxidized (GSSG)	LC/MS pos	C00127	HMDB03337	0.89	0.57	0.64	1.44	0.96	0.67	0.4	0.65	0.68				0.8105	1	0.001	0.1453	0.0022	0.2384	0.1393	0.8137	0.5838	0.9987	0.0427	0.5302	2.2403e-05	0.0018	0.0148	0.1254	0.0867	0.4091	1.9142e-06	4.1697e-05	0.0011	0.2761	0.1539	0.9254	90	93	67	58	78	46
	Peptide	Dipeptide	aspartylphenylalanine	LC/MS pos		HMDB00706	1.02	1.57	1.54	1.66	0.9	0.54	1.39	2.29	0.8				0.862	1	0.6214	1	0.5045	1	0.3808	0.9025	0.776	1	0.5374	1	0.4629	0.7653	0.0768	0.3203	0.5766	0.8815	0.0744	0.172	0.8221	0.9928	0.6246	1	17	10	13	23	30	29
			cysteinylglycine	LC/MS neg	C01419	HMDB00078	1.15	1.06	0.92	1.02	1.03	1.01	1.05	0.93	1.02				0.1876	1	0.8298	1	0.2695	0.8669	0.9919	1	0.891	1	0.8863	1	0.7249	0.9469	0.3681	0.7557	0.7721	0.9836	0.8649	0.8595	0.6646	0.9757	0.6056	1	70	73	57	65	57	64
			cyclo(leu-pro)	LC/MS pos			1.23	1.39	1.12	0.88	1.32	1.51	1.24	0.88	1.18				0.3453	1	0.2428	0.9525	0.8217	1	0.5836	0.9603	0.2513	0.8326	0.0963	0.7313	0.2648	0.5726	0.7139	0.9653	0.2388	0.6514	0.2771	0.4237	0.2095	0.7219	0.4785	1	90	90	93	92	87	100
			histidylphenylalanine	LC/MS neg			1.01	0.87	0.86	1.07	1.13	1.06	0.87	0.92	1.13				0.9406	1	0.0388	0.7312	0.0463	0.5651	0.3968	0.9025	0.2161	0.8204	0.7361	1	0.0464	0.2145	0.322	0.7163	0.1999	0.5801	0.3102	0.4548	0.5419	0.9314	0.0593	0.9012	17	13	0	4	9	7
			leucylphenylalanine	LC/MS pos			0.81	1.22	1.51	0.95	1.21	1.27	1.07	1.25	1.05				0.2299	1	0.3711	0.9778	0.0371	0.5651	0.8786	1	0.8717	1	0.7554	1	0.9522	1	0.3079	0.699	0.515	0.8478	0.7839	0.8119	0.2582	0.7247	0.4916	1	43	23	47	35	39	36
			phenylalanylarginine	LC/MS neg			0.97	0.98	1.01	1	1.15	1.15	0.95	0.98	1.12				0.5915	1	0.6532	1	0.9304	1	1	1	0.0295	0.5994	0.0351	0.52	0.3268	0.6444	0.6533	0.9229	0.0881	0.4099	0.8935	0.8719	0.2297	0.7219	0.1336	0.9254	7	7	3	0	0	11
			phenylalanyltryptophan	LC/MS neg			1.04	1.36	1.31	0.93	0.93	0.99	1.18	1.07	0.81				0.6476	1	0.0137	0.4421	0.0437	0.5651	0.6118	0.9795	0.702	1	0.8838	1	0.4027	0.7131	0.8882	1	0.0483	0.3745	0.4711	0.6014	0.2405	0.7219	0.1327	0.9254	83	100	100	69	70	71
		Dipeptide derivative	anserine	LC/MS neg	C01262	HMDB00194	0.56	0.56	1	1.52	1	0.66	0.56	1.52	1				0.1934	1	0.1934	0.9035	1	1	0.2229	0.8747	1	1	0.2151	0.9019	0.21	0.4989	0.2081	0.5579	1	1	0.9777	0.8747	0.5744	0.9314	0.2071	0.9254	3	0	0	0	4	4
			cys-gly, oxidized	LC/MS neg			1.07	1.07	1	0.97	0.97	1	1.07	0.98	0.98				0.6967	1	0.7886	1	0.9032	1	0.6301	0.9804	0.8429	1	0.7655	1	0.5864	0.8573	0.7381	0.9807	0.9313	1	0.8709	0.8595	0.9901	1	0.8252	1	83	80	77	85	78	79
		gamma-glutamyl	gamma-glutamylvaline	LC/MS pos		HMDB11172	0.93	1.12	1.2	0.94	1.03	1.09	1.18	1.2	1.09				0.4331	1	0.0674	0.7677	0.0094	0.3686	0.391	0.9025	0.5792	0.9987	0.1597	0.8446	0.0191	0.1296	0.0345	0.2004	0.2398	0.6514	0.0012	0.0087	0.0196	0.4945	0.6452	1	100	100	100	100	100	100
			gamma-glutamylleucine	LC/MS pos		HMDB11171	0.9	1	1.1	0.91	0.98	1.08	1.13	1.13	1.1				0.213	1	0.6816	1	0.0986	0.6902	0.2349	0.8747	0.9121	1	0.2705	0.9082	0.0853	0.3065	0.11	0.3919	0.2142	0.61	0.0088	0.0365	0.1113	0.6226	0.9255	1	100	100	100	100	100	100
			gamma-glutamylisoleucine	LC/MS pos		HMDB11170	0.91	1.07	1.18	0.95	0.98	1.03	1.31	1.36	1.2				0.1718	1	0.3064	0.96	0.0176	0.4226	0.5781	0.9578	0.8879	1	0.6676	1	0.0046	0.0588	0.0006	0.0215	0.0782	0.4091	5.2368e-06	0.0001	0.1456	0.674	0.42	1	100	93	100	100	100	100
			gamma-glutamylmethionine	LC/MS pos			1.02	1.19	1.16	0.97	1.05	1.08	1.06	1.01	0.94				0.5769	1	0.0104	0.4026	0.0437	0.5651	0.8915	1	0.2316	0.8204	0.1951	0.8809	0.512	0.7985	0.9788	1	0.5283	0.8523	0.9955	0.8747	0.016	0.4945	0.6604	1	100	100	100	96	100	100
			gamma-glutamylphenylalanine	LC/MS pos		HMDB00594	1.03	1.07	1.04	0.95	1.11	1.18	1.08	1	1.13				0.7114	1	0.2735	0.9563	0.4676	0.9828	0.4559	0.9234	0.1659	0.7716	0.0366	0.5239	0.1833	0.4721	0.8614	1	0.0863	0.4091	0.0671	0.16	0.0863	0.5604	0.5472	1	100	100	100	100	100	100
			gamma-glutamyltyrosine	LC/MS pos			0.99	1.13	1.15	1.01	1.06	1.05	1.09	1.12	1.02				0.8486	1	0.0211	0.5252	0.034	0.5651	0.8261	1	0.3969	0.9118	0.5505	1	0.129	0.3911	0.1294	0.426	0.8828	1	0.064	0.1549	0.0581	0.5004	0.5138	1	100	100	100	100	100	100
		Polypeptide	bradykinin	LC/MS pos	C00306	HMDB04246	1.02	1.9	1.87	3.12	7.05	2.26	0.28	0.87	1.05				0.946	1	0.9698	1	0.9159	1	0.408	0.9025	0.105	0.6886	0.4641	0.9691	0.4681	0.768	0.928	1	0.3259	0.7083	0.8487	0.8541	0.5109	0.9234	0.4827	1	63	60	47	62	65	61
			bradykinin, hydroxy-pro(3)	LC/MS pos		HMDB11728	0.98	0.91	0.92	2.03	4.04	1.99	0.46	0.96	2.07				0.3896	1	0.6033	1	0.7327	1	0.135	0.8137	0.1431	0.7526	0.9174	1	0.0272	0.1495	0.8415	1	0.8136	0.9931	0.1974	0.3453	0.7603	0.9844	0.1932	0.9254	37	20	30	4	26	14
			bradykinin, des-arg(9)	LC/MS neg	C00306	HMDB04246	0.7	1.39	2	0.97	2.2	2.27	1.05	1.47	1.67				0.541	1	0.5519	1	0.2285	0.8322	0.8947	1	0.2083	0.8204	0.1766	0.8446	0.8853	1	0.567	0.8773	0.3851	0.7547	0.362	0.5019	0.1713	0.674	0.8775	1	7	3	13	8	9	14
			HWESASXX*	LC/MS neg			0.88	0.63	0.71	1.01	1.2	1.2	0.6	0.69	1.15				0.4779	1	0.0277	0.6019	0.1331	0.7413	0.9952	1	0.9306	1	0.9279	1	0.026	0.1465	0.1315	0.4263	0.9853	1	0.0291	0.0875	0.3311	0.7883	0.2665	0.9254	30	27	13	15	13	11
		Fibrinogen cleavage peptide	ADSGEGDFXAEGGGVR	LC/MS pos			0.22	0.58	2.57	1.72	3.79	2.21	0.26	1.97	1.7				0.4434	1	0.5947	1	0.8143	1	0.4926	0.9322	0.0742	0.6166	0.3	0.9343	0.4707	0.768	0.4682	0.8159	0.101	0.4404	0.3457	0.488	0.558	0.9314	0.2443	0.9254	40	37	27	35	35	46
			DSGEGDFXAEGGGVR	LC/MS pos			0.15	0.37	2.55	1.61	2.31	1.44	0.27	3	1.69				0.4844	1	0.779	1	0.6752	1	0.963	1	0.4299	0.9419	0.4174	0.9691	0.7561	0.9617	0.3664	0.755	0.1594	0.5237	0.1323	0.2574	0.677	0.9757	0.7438	1	20	13	13	23	17	25
	Carbohydrate	Aminosugars metabolism	erythronate	GC/MS		HMDB00613	1.01	1.17	1.16	1.02	1.09	1.07	1.34	1.35	1.25				0.9009	1	0.1274	0.8626	0.1611	0.7578	0.8658	1	0.5948	0.9999	0.4925	0.9842	0.0006	0.0154	0.0023	0.0446	0.0094	0.1653	3.0986e-07	9.9639e-06	0.245	0.7219	0.7927	1	100	100	100	100	100	100
			N-acetylneuraminate	GC/MS	C00270	HMDB00230	1.06	1	0.94	1.05	1.25	1.19	0.79	0.77	0.98				0.9367	1	0.4416	1	0.4901	0.9986	0.7936	1	0.1446	0.7526	0.251	0.9019	0.0204	0.1358	0.0567	0.2721	0.9119	1	0.0118	0.0445	0.859	1	0.2337	0.9254	100	100	100	100	100	100
		Fructose, mannose, galactose, starch, and sucrose metabolism	fructose	GC/MS	C00095	HMDB00660	1.27	1.05	0.82	1.2	1.24	1.03	1.44	1.36	1.7				0.0963	1	0.6703	1	0.2144	0.8157	0.0909	0.7627	0.0434	0.6166	0.8104	1	0.0194	0.13	0.0141	0.1251	6.5433e-05	0.0042	7.8665e-07	2.2134e-05	0.0492	0.499	0.4368	1	100	100	100	100	100	100
			maltose	GC/MS	C00208	HMDB00163	1.14	0.83	0.73	1.35	1.08	0.81	0.69	0.81	0.9				0.9741	1	0.0685	0.7677	0.0638	0.6367	0.4418	0.9149	0.3727	0.8965	0.9356	1	0.0013	0.0255	0.0175	0.1377	0.5412	0.8538	0.0004	0.0034	0.4867	0.912	0.1486	0.9254	100	100	90	81	87	93
			mannitol	GC/MS	C00392	HMDB00765	0.83	0.76	0.91	0.87	0.51	0.59	3.49	3.64	2.36				0.8059	1	0.8033	1	0.9973	1	0.34	0.8821	0.3486	0.8853	0.9493	1	0.0143	0.1052	0.2408	0.6079	0.1932	0.5649	0.0048	0.0239	0.8296	0.996	0.6076	1	100	97	97	100	96	100
			mannose	GC/MS	C00159	HMDB00169	1	1.23	1.23	1	1.14	1.15	1.74	1.73	1.62				0.9906	1	0.0183	0.4943	0.0178	0.4226	0.8891	1	0.464	0.963	0.3953	0.9691	8.6383e-08	2.2229e-05	3.9338e-07	6.4211e-05	5.5994e-05	0.0041	4e-15	6.37e-13	0.0395	0.499	0.4744	1	100	100	100	100	100	100
			sorbitol	GC/MS	C00794	HMDB00247	1.14	1.07	0.93	1.32	1.39	1.05	1.27	1.47	1.66				0.4323	1	0.994	1	0.4367	0.9659	0.1478	0.8147	0.0268	0.5994	0.4949	0.9842	0.2743	0.581	0.0692	0.3036	0.0008	0.035	0.0004	0.0034	0.1773	0.6749	0.2624	0.9254	77	87	80	77	87	96
			maltotriose	GC/MS	C01835	HMDB01262	1.02	0.74	0.72	1.25	1.2	0.96	0.61	0.74	0.99				0.937	1	0.0223	0.5384	0.0273	0.5539	0.5833	0.9603	0.226	0.8204	0.5381	1	0.0003	0.0088	0.0041	0.0654	0.8233	0.9931	0.0001	0.0012	0.5618	0.9314	0.0346	0.7413	100	100	90	88	78	86
			sucralose	LC/MS neg	C12285		1	1.06	1.06	0.91	1.04	1.14	1.18	1.08	1.16				0.9945	1	0.556	1	0.5513	1	0.4356	0.9116	0.9236	1	0.3759	0.9691	0.0932	0.3197	0.4066	0.7798	0.2161	0.61	0.032	0.0934	0.5721	0.9314	0.846	1	3	7	10	15	13	14
			methyl-beta-glucopyranoside	LC/MS neg			1.12	1.28	1.15	0.9	1	1.11	1.07	0.86	0.83				0.5148	1	0.0901	0.8171	0.2943	0.8681	0.4978	0.9322	0.998	1	0.492	0.9842	0.6075	0.8692	0.4178	0.7809	0.2505	0.6581	0.4041	0.5382	0.3832	0.8353	0.4622	1	3	7	13	12	4	7
		Oligosaccharide	maltotetraose	LC/MS neg	C02052	HMDB01296	0.9	0.7	0.77	1.13	1.16	1.03	0.71	0.89	1.19				0.624	1	0.0169	0.4835	0.0563	0.5876	0.8162	1	0.2228	0.8204	0.1572	0.8446	0.0024	0.0392	0.0063	0.0796	0.6225	0.9102	0.002	0.0125	0.7356	0.9844	0.019	0.6602	100	100	87	81	61	82
		Glycolysis, gluconeogenesis, pyruvate metabolism	1,5-anhydroglucitol (1,5-AG)	LC/MS neg	C07326	HMDB02712	1.2	1.02	0.85	0.84	1.07	1.28	0.61	0.43	0.64				0.3332	1	0.8406	1	0.443	0.966	0.1433	0.8137	0.3886	0.9118	0.5107	1	0.0007	0.0168	3.8603e-08	2.9801e-05	7.5105e-06	0.001	1.94e-13	2.1866e-11	0.8644	1	0.221	0.9254	100	100	100	100	100	100
			glycerate	GC/MS	C00258	HMDB00139	0.85	0.86	1.01	0.98	0.97	0.99	0.93	1.07	1.05				0.0709	1	0.0505	0.7677	0.8788	1	0.7677	1	0.5944	0.9999	0.8297	1	0.5361	0.8195	0.4316	0.7914	0.4537	0.814	0.5932	0.7027	0.1795	0.6749	0.5252	1	100	100	100	100	100	100
			glucose	GC/MS	C00031	HMDB00122	1.02	1.07	1.05	1.08	1.16	1.07	1.35	1.43	1.46				0.7886	1	0.2583	0.9563	0.3878	0.9368	0.2893	0.8747	0.0411	0.6166	0.3636	0.9691	9.4587e-06	0.0009	4.3031e-07	6.4211e-05	6.0137e-08	2.0831e-05	1e-15	1.75e-13	0.0771	0.5451	0.7427	1	100	100	100	100	100	100
			1,6-anhydroglucose	GC/MS		HMDB00640	1.23	2.47	2	1.47	2.38	1.62	1.26	1.51	1.22				0.8456	1	0.0153	0.4618	0.0253	0.5434	0.3862	0.9025	0.162	0.7673	0.6349	1	0.2545	0.5613	0.0704	0.307	0.8319	0.9941	0.0649	0.1565	0.0227	0.4945	0.4993	1	90	83	97	96	96	96
			3-phosphoglycerate	GC/MS	C00597	HMDB00807	1.03	1	0.97	1.09	1.12	1.02	0.91	0.96	1.01				0.8195	1	0.719	1	0.5567	1	0.6433	0.9804	0.5584	0.9877	0.3001	0.9343	0.1613	0.4465	0.0417	0.2253	0.637	0.9226	0.0231	0.0736	0.9346	1	0.5051	1	100	100	97	96	87	93
			1,3-dihydroxyacetone	GC/MS	C00184	HMDB01882	1.02	1.08	1.07	0.7	0.76	1.09	1.72	1.19	1.21				0.8821	1	0.6412	1	0.5392	1	0.0206	0.5881	0.0405	0.6166	0.7044	1	0.0044	0.0588	0.6092	0.9009	0.7323	0.9598	0.0327	0.0951	0.18	0.6749	0.1368	0.9254	90	83	93	100	87	93
			pyruvate	GC/MS	C00022	HMDB00243	1.16	1.26	1.08	1.13	1.24	1.1	1.48	1.44	1.46				0.5115	1	0.242	0.9525	0.6063	1	0.7225	1	0.2258	0.8204	0.4164	0.9691	0.0114	0.0964	0.0272	0.1807	0.0073	0.1613	2.664e-05	0.0004	0.2398	0.7219	0.9676	1	100	100	100	100	100	100
			lactate	GC/MS	C00186	HMDB00190	1.11	1.04	0.94	1.02	1.07	1.05	1.15	1.06	1.19				0.1492	1	0.5448	1	0.4008	0.9434	0.9583	1	0.6053	0.9999	0.5801	1	0.0506	0.2206	0.618	0.9052	0.0531	0.3745	0.0125	0.0463	0.6034	0.9333	0.5236	1	100	100	100	100	100	100
		Glyoxylate and dicarboxylate metabolism	oxalate (ethanedioate)	GC/MS	C00209	HMDB02329	0.97	0.93	0.96	0.92	1.02	1.12	0.95	0.89	1.04				0.7762	1	0.6278	1	0.841	1	0.3588	0.8907	0.8658	1	0.273	0.9082	0.9376	1	0.4478	0.8007	0.5676	0.8782	0.8617	0.8595	0.6612	0.9757	0.6399	1	97	100	100	100	96	100
		Nucleotide sugars, pentose metabolism	arabitol	GC/MS	C00474	HMDB01851	1.06	1.2	1.13	0.93	0.99	1.06	1.3	1.14	1.07				0.4684	1	0.0894	0.8171	0.3275	0.9043	0.55	0.9433	0.5241	0.9798	0.9931	1	0.0123	0.0967	0.2507	0.6235	0.8094	0.9931	0.0242	0.0766	0.728	0.9844	0.2615	0.9254	100	100	100	100	100	100
			ribitol	GC/MS	C00474	HMDB00508	1.07	1.19	1.11	1.03	1.06	1.03	1.37	1.32	1.22				0.444	1	0.1074	0.8375	0.3957	0.9428	0.5537	0.9433	0.6585	1	0.8612	1	0.003	0.0453	0.0056	0.0743	0.0547	0.3745	1.3789e-05	0.0002	0.3458	0.8022	0.6832	1	100	97	97	96	100	96
			threitol	GC/MS	C16884	HMDB04136	0.97	1.37	1.41	1.01	1.16	1.15	1.6	1.67	1.35				0.9049	1	0.1158	0.8516	0.0909	0.6902	0.9766	1	0.6178	0.9999	0.6505	1	0.0158	0.1125	0.0135	0.1251	0.1487	0.5127	0.0003	0.0029	0.2367	0.7219	0.6682	1	100	100	100	100	100	100
			gluconate	GC/MS	C00257	HMDB00625	0.92	1.03	1.11	1.1	1.21	1.09	1.37	1.64	1.62				0.5826	1	0.8915	1	0.4929	1	0.3406	0.8821	0.1847	0.7965	0.7516	1	0.0053	0.0629	3.8599e-05	0.0023	5.8318e-05	0.0041	1.1597e-09	9.7887e-08	0.558	0.9314	0.5197	1	100	100	100	100	100	100
			xylitol	GC/MS	C00379	HMDB02917	1.23	1.46	1.19	1.17	1.07	0.92	1.39	1.32	1.03				0.1506	1	0.0067	0.4026	0.1946	0.7928	0.4542	0.9234	0.584	0.9987	0.8167	1	0.0243	0.1409	0.1055	0.3833	0.8507	1	0.0185	0.0626	0.069	0.5291	0.3084	0.9683	57	80	87	81	96	93
			arabinose	GC/MS	C00216	HMDB00646	0.98	1.07	1.09	0.97	1.19	1.22	1.36	1.34	1.5				0.9765	1	0.3435	0.9664	0.3287	0.9043	0.8952	1	0.2985	0.8473	0.2545	0.9019	0.0011	0.0243	0.0022	0.0446	0.0005	0.0257	4.1902e-08	1.9936e-06	0.2403	0.7219	0.9837	1	100	97	100	100	100	100
			xylose	GC/MS	C00181	HMDB00098	0.89	1.04	1.17	0.77	0.86	1.12	1.62	1.4	1.35				0.8254	1	0.1688	0.8942	0.1108	0.7131	0.2426	0.8747	0.347	0.884	0.7798	1	0.0002	0.0076	0.0093	0.0983	0.1353	0.4949	9.639e-06	0.0002	0.4028	0.845	0.264	0.9254	83	80	90	96	91	93
			xylonate	GC/MS	C05411		0.95	1.02	1.08	0.86	1	1.16	1.4	1.27	1.37				0.6461	1	0.8739	1	0.7637	1	0.4785	0.9322	0.9211	1	0.4142	0.9691	0.0672	0.2673	0.1417	0.4429	0.034	0.3365	0.002	0.0125	0.6425	0.965	0.9232	1	93	93	97	96	96	100
	Secondary Metabolism	Advanced glycation end-product	erythrulose	GC/MS	C02045	HMDB06293	0.89	0.86	0.96	0.91	0.83	0.91	1	1.02	0.97				0.2354	1	0.1194	0.8619	0.7086	1	0.2415	0.8747	0.0779	0.6166	0.6026	1	0.8174	0.9974	0.7433	0.9836	0.5921	0.8893	0.5295	0.6525	0.0546	0.499	0.9775	1	100	100	100	100	100	100
	Energy	Krebs cycle	citrate	GC/MS	C00158	HMDB00094	0.95	1	1.05	1.04	1.06	1.02	1.05	1.16	1.12				0.4888	1	0.9041	1	0.4166	0.9494	0.6348	0.9804	0.3954	0.9118	0.7337	1	0.2803	0.5864	0.0303	0.1874	0.0634	0.3794	0.0034	0.0179	0.6803	0.9757	0.7082	1	100	100	100	100	100	100
			alpha-ketoglutarate	GC/MS	C00026	HMDB00208	0.95	1.23	1.3	0.91	1.05	1.15	1.44	1.39	1.23				0.9319	1	0.0156	0.4618	0.0123	0.4226	0.28	0.8747	0.856	1	0.2029	0.9019	0.0001	0.0069	0.0073	0.0831	0.0824	0.4091	3.1595e-06	6.4652e-05	0.0267	0.4945	0.3032	0.9681	100	100	100	100	100	100
			malate	GC/MS	C00149	HMDB00156	0.88	0.91	1.04	0.89	1.04	1.17	1.17	1.18	1.33				0.2086	1	0.3804	0.9794	0.7022	1	0.1118	0.7917	0.8356	1	0.0694	0.6769	0.0361	0.1821	0.1188	0.4041	0.0015	0.0606	0.0001	0.0012	0.1066	0.6084	0.5357	1	100	100	100	100	100	100
		Oxidative phosphorylation	phosphate	GC/MS	C00009	HMDB01429	1	0.98	0.99	1.01	1	0.99	1	1.02	1.02				0.863	1	0.6226	1	0.7491	1	0.7227	1	0.8729	1	0.606	1	0.9291	1	0.5398	0.8622	0.6828	0.9395	0.5187	0.6415	0.8216	0.9928	0.9297	1	100	100	100	100	100	100
	Lipid	Essential fatty acid	linoleate (18:2n6)	LC/MS neg	C01595	HMDB00673	0.86	0.87	1.01	0.94	0.87	0.92	0.97	1.06	0.96				0.1448	1	0.2455	0.9525	0.7646	1	0.3082	0.8784	0.1085	0.7002	0.6023	1	0.8462	1	0.9034	1	0.4691	0.8212	0.6547	0.743	0.1004	0.6035	0.8376	1	100	100	100	100	100	100
			linolenate [alpha or gamma; (18:3n3 or 6)]	LC/MS neg	C06427	HMDB01388	0.75	0.83	1.11	0.9	0.78	0.87	0.97	1.16	0.91				0.0398	1	0.2078	0.9154	0.42	0.9494	0.1842	0.8565	0.064	0.6166	0.6546	1	0.8198	0.9974	0.7394	0.9808	0.3574	0.7397	0.6512	0.7416	0.031	0.499	0.6798	1	100	100	100	100	100	100
			dihomo-linolenate (20:3n3 or n6)	LC/MS neg	C03242	HMDB02925	0.98	1	1.02	1	0.9	0.91	0.97	0.99	0.88				0.8582	1	0.9342	1	0.794	1	0.976	1	0.2978	0.8473	0.2991	0.9343	0.7495	0.961	0.9113	1	0.1381	0.4983	0.2777	0.4237	0.7505	0.9844	0.5895	1	100	100	100	100	100	100
			eicosapentaenoate (EPA; 20:5n3)	LC/MS neg	C06428	HMDB01999	0.71	1.2	1.7	0.86	0.69	0.8	1.5	1.81	0.85				0.0357	1	0.4266	0.9967	0.0041	0.3428	0.8557	1	0.2391	0.8231	0.3394	0.9691	0.1892	0.4746	0.0026	0.0469	0.5081	0.8478	0.0291	0.0875	0.2626	0.7292	0.0298	0.6602	100	100	100	100	100	100
			docosapentaenoate (n3 DPA; 22:5n3)	LC/MS neg	C16513	HMDB01976	0.85	0.98	1.16	0.95	0.79	0.84	1.13	1.26	0.91				0.1608	1	0.871	1	0.2145	0.8157	0.9045	1	0.1185	0.7188	0.1644	0.8446	0.5816	0.8568	0.0869	0.3442	0.3673	0.7455	0.4071	0.5412	0.4106	0.849	0.175	0.9254	100	100	100	100	100	100
			docosapentaenoate (n6 DPA; 22:5n6)	LC/MS neg	C16513	HMDB13123	1.05	0.99	0.94	1.17	0.95	0.82	0.84	0.93	0.81				0.4451	1	0.7144	1	0.2593	0.8559	0.2688	0.8747	0.9659	1	0.2437	0.9019	0.1587	0.4422	0.3505	0.7414	0.2609	0.6737	0.0466	0.1245	0.229	0.7219	0.9499	1	100	100	93	96	96	100
			docosahexaenoate (DHA; 22:6n3)	LC/MS neg	C06429	HMDB02183	0.84	0.96	1.14	1.07	0.87	0.82	1.03	1.31	0.93				0.2354	1	0.8275	1	0.3322	0.9061	0.4958	0.9322	0.3498	0.8853	0.1111	0.7394	0.898	1	0.0929	0.3526	0.3756	0.7469	0.6677	0.7482	0.7018	0.9809	0.1734	0.9254	100	100	100	100	100	100
		Medium chain fatty acid	caproate (6:0)	LC/MS neg	C01585	HMDB00535	0.89	1.12	1.25	0.88	0.97	1.1	1.04	1.03	0.9				0.2775	1	0.2691	0.9563	0.0293	0.5651	0.3233	0.8784	0.8382	1	0.4192	0.9691	0.8422	1	0.8538	1	0.2737	0.6751	0.6937	0.7642	0.1068	0.6084	0.5795	1	90	83	90	81	83	79
			caprylate (8:0)	LC/MS neg	C06423	HMDB00482	0.98	1.09	1.11	0.94	1.1	1.18	0.94	0.9	0.96				0.7774	1	0.2421	0.9525	0.147	0.7476	0.3495	0.8821	0.2045	0.8204	0.0301	0.4878	0.3558	0.6656	0.1114	0.3919	0.4381	0.7996	0.0566	0.1404	0.0318	0.499	0.8038	1	100	100	100	100	100	100
			pelargonate (9:0)	LC/MS neg	C01601	HMDB00847	1.01	1.08	1.07	0.87	0.91	1.05	1.11	0.95	0.93				0.6968	1	0.1841	0.9035	0.3468	0.9104	0.0442	0.6523	0.159	0.7673	0.489	0.9842	0.1049	0.3465	0.3793	0.7674	0.2668	0.6751	0.8303	0.8447	0.3905	0.8375	0.1018	0.9254	100	100	100	100	100	100
			caprate (10:0)	LC/MS neg	C01571	HMDB00511	0.94	0.92	0.98	0.78	0.95	1.21	0.84	0.7	0.86				0.3925	1	0.364	0.9778	0.9579	1	0.052	0.6523	0.4572	0.958	0.2059	0.9019	0.1041	0.3463	0.0057	0.0743	0.1244	0.4811	0.0007	0.0056	0.1291	0.6571	0.5682	1	100	100	100	100	100	100
			10-undecenoate (11:1n1)	LC/MS neg			0.8	0.87	1.09	0.82	0.95	1.16	0.82	0.84	0.89				0.0739	1	0.156	0.8877	0.7094	1	0.1425	0.8137	0.4503	0.9516	0.4443	0.9691	0.0461	0.2145	0.0754	0.3165	0.1538	0.514	0.0029	0.016	0.0674	0.5291	0.9047	1	100	100	100	100	100	100
			laurate (12:0)	LC/MS neg	C02679	HMDB00638	0.91	0.82	0.9	0.89	0.97	1.09	0.9	0.88	1.06				0.4529	1	0.1639	0.8908	0.5193	1	0.2662	0.8747	0.2399	0.8231	0.9947	1	0.3529	0.6645	0.1782	0.5107	0.4257	0.7951	0.0756	0.1743	0.1727	0.674	0.9049	1	100	100	100	100	100	100
			5-dodecenoate (12:1n7)	LC/MS neg		HMDB00529	0.81	0.85	1.04	0.94	0.82	0.86	0.73	0.85	0.7				0.1204	1	0.3111	0.9619	0.5864	1	0.588	0.9617	0.1746	0.7793	0.4439	0.9691	0.049	0.2199	0.3075	0.699	0.0159	0.2314	0.0021	0.0128	0.1909	0.6845	0.6366	1	100	100	100	100	100	100
		Long chain fatty acid	myristate (14:0)	LC/MS neg	C06424	HMDB00806	0.81	0.81	1	0.86	0.81	0.94	0.94	1	0.94				0.0971	1	0.1104	0.8436	0.9496	1	0.1691	0.8413	0.059	0.6166	0.6638	1	0.6093	0.8692	0.714	0.9653	0.3611	0.7422	0.3055	0.4514	0.0285	0.4979	0.9299	1	100	100	100	100	100	100
			myristoleate (14:1n5)	LC/MS neg	C08322	HMDB02000	0.78	0.83	1.07	0.92	0.76	0.83	0.77	0.91	0.7				0.1328	1	0.3936	0.9803	0.513	1	0.2849	0.8747	0.0642	0.6166	0.4773	0.9774	0.1663	0.4544	0.2977	0.6902	0.0131	0.2106	0.0052	0.025	0.0979	0.5997	0.5918	1	100	100	100	100	100	96
			pentadecanoate (15:0)	GC/MS	C16537	HMDB00826	0.91	0.92	1.01	1.02	0.94	0.93	0.97	1.08	1				0.2541	1	0.2814	0.9563	0.9493	1	0.9431	1	0.4277	0.9419	0.4009	0.9691	0.7491	0.961	0.4076	0.7798	0.9294	1	0.7957	0.8204	0.4191	0.8515	0.6884	1	100	100	100	96	91	100
			palmitate (16:0)	LC/MS neg	C00249	HMDB00220	0.91	0.94	1.03	0.95	0.9	0.94	1.04	1.08	0.98				0.337	1	0.6382	1	0.6235	1	0.3419	0.8821	0.1656	0.7716	0.7055	1	0.6284	0.8834	0.7034	0.9595	0.6273	0.914	0.8176	0.8378	0.3017	0.7743	0.7508	1	100	100	100	100	100	100
			palmitoleate (16:1n7)	LC/MS neg	C08362	HMDB03229	0.78	0.9	1.16	0.92	0.74	0.81	0.94	1.11	0.77				0.1524	1	0.7057	1	0.2909	0.8681	0.284	0.8747	0.0519	0.6166	0.4238	0.9691	0.8512	1	0.962	1	0.0662	0.3819	0.2638	0.4123	0.1409	0.6632	0.3565	0.9918	100	100	100	100	100	100
			margarate (17:0)	LC/MS neg		HMDB02259	0.86	0.9	1.05	1	0.89	0.89	1.09	1.28	1.08				0.152	1	0.427	0.9967	0.5211	1	0.5247	0.9396	0.15	0.7559	0.4536	0.9691	0.391	0.7029	0.132	0.4263	0.8728	1	0.1398	0.2692	0.215	0.7219	0.6142	1	100	100	100	100	100	100
			10-heptadecenoate (17:1n7)	LC/MS neg			0.79	0.95	1.2	0.95	0.81	0.85	1.05	1.25	0.89				0.0865	1	0.6873	1	0.1882	0.7927	0.2818	0.8747	0.0771	0.6166	0.5338	1	0.6905	0.9385	0.3817	0.7674	0.2994	0.6878	0.8701	0.8595	0.1196	0.6402	0.37	0.9918	100	100	100	100	100	100
			stearate (18:0)	LC/MS neg	C01530	HMDB00827	0.92	0.95	1.03	0.99	0.93	0.94	1.04	1.11	1.02				0.302	1	0.6179	1	0.593	1	0.5749	0.9554	0.2386	0.8231	0.5673	1	0.5475	0.8304	0.335	0.7245	0.9044	1	0.395	0.5326	0.4094	0.849	0.7267	1	100	100	100	100	100	100
			oleate (18:1n9)	GC/MS	C00712	HMDB00207	0.81	0.92	1.13	0.95	0.81	0.85	1.03	1.21	0.91				0.109	1	0.5806	1	0.2915	0.8681	0.4629	0.9235	0.1036	0.6886	0.4046	0.9691	0.6934	0.9385	0.2629	0.6344	0.4544	0.814	0.6377	0.7314	0.1847	0.6749	0.4071	1	100	100	100	100	100	100
			cis-vaccenate (18:1n7)	GC/MS	C08367		0.96	1.09	1.13	0.94	0.85	0.91	1.12	1.09	0.87				0.8629	1	0.4113	0.9967	0.3204	0.9043	0.3188	0.8784	0.4491	0.9516	0.7777	1	0.4097	0.7188	0.9423	1	0.4526	0.814	0.9939	0.8747	0.6087	0.936	0.5351	1	93	97	97	92	87	96
			stearidonate (18:4n3)	LC/MS neg	C16300	HMDB06547	0.73	1.04	1.43	0.83	0.73	0.87	1.05	1.2	0.74				0.034	1	0.777	1	0.0165	0.4226	0.275	0.8747	0.1163	0.7181	0.6793	1	0.9042	1	0.3297	0.7194	0.0749	0.4091	0.7196	0.7761	0.0821	0.5604	0.1395	0.9254	97	100	100	100	100	100
			nonadecanoate (19:0)	LC/MS neg	C16535	HMDB00772	0.87	0.85	0.98	0.94	0.85	0.91	0.97	1.05	0.98				0.0858	1	0.0668	0.7677	0.907	1	0.4077	0.9025	0.0573	0.6166	0.3146	0.9562	0.633	0.8869	0.7718	0.9945	0.5108	0.8478	0.6366	0.7314	0.0275	0.4945	0.7817	1	100	100	100	100	100	100
			10-nonadecenoate (19:1n9)	LC/MS neg			0.84	0.86	1.03	0.86	0.84	0.97	1.04	1.07	1.01				0.1504	1	0.2453	0.9525	0.7807	1	0.0867	0.7519	0.0623	0.6166	0.9494	1	0.5954	0.8653	0.9361	1	0.7972	0.9931	0.8353	0.8481	0.0411	0.499	0.8543	1	100	100	100	100	100	100
			eicosenoate (20:1n9 or 11)	LC/MS neg		HMDB02231	0.88	0.86	0.97	0.95	0.87	0.91	1.12	1.21	1.13				0.3606	1	0.3467	0.9664	0.9786	1	0.5608	0.9467	0.2431	0.8235	0.5893	1	0.441	0.7483	0.3194	0.7147	0.6173	0.906	0.1891	0.3327	0.3084	0.7743	0.9301	1	100	100	100	100	100	100
			dihomo-linoleate (20:2n6)	LC/MS neg	C16525		0.89	0.88	0.99	0.93	0.88	0.95	1	1.05	1.01				0.2911	1	0.2843	0.9579	0.988	1	0.4302	0.9113	0.2768	0.8326	0.8016	1	0.9309	1	0.9315	1	0.8699	1	0.9275	0.8747	0.2588	0.7247	0.9841	1	100	100	100	100	100	100
			arachidonate (20:4n6)	LC/MS neg	C00219	HMDB01043	0.94	1.05	1.11	1.07	0.99	0.93	0.92	1.05	0.87				0.7749	1	0.2812	0.9563	0.1733	0.7578	0.3037	0.8747	0.9225	1	0.2543	0.9019	0.4242	0.7293	0.5776	0.8826	0.0493	0.3745	0.2152	0.3661	0.7676	0.9844	0.2126	0.9254	100	100	100	100	100	100
			docosadienoate (22:2n6)	LC/MS neg	C16533		0.98	0.99	1.01	0.99	0.98	0.99	1.02	1.03	1.01				0.5427	1	0.8614	1	0.664	1	0.6867	0.9909	0.6163	0.9999	0.9404	1	0.9406	1	0.9372	1	0.6717	0.9343	0.8144	0.8358	0.7692	0.9844	0.9373	1	100	100	100	100	100	100
			adrenate (22:4n6)	LC/MS neg	C16527	HMDB02226	0.89	0.86	0.97	1.2	1	0.84	0.94	1.26	1.09				0.354	1	0.2327	0.9525	0.7888	1	0.1566	0.8318	0.9805	1	0.1564	0.8446	0.7964	0.992	0.0386	0.2126	0.3492	0.7314	0.1073	0.2219	0.457	0.8886	0.2471	0.9254	100	100	100	100	100	100
		Fatty acid, methyl ester	palmitate, methyl ester	GC/MS	C16995		1	1.04	1.04	1.16	1.05	0.9	0.93	1.07	0.93				0.6722	1	0.4137	0.9967	0.693	1	0.4069	0.9025	0.6699	1	0.666	1	0.7149	0.9423	0.9125	1	0.463	0.8174	0.5768	0.691	0.5915	0.9314	0.8419	1	97	100	100	96	100	100
		Fatty acid, monohydroxy	3-hydroxypropanoate	GC/MS	C01013	HMDB00700	0.97	0.99	1.02	1.03	0.95	0.93	1.22	1.28	1.17				0.8731	1	0.964	1	0.8377	1	0.917	1	0.4522	0.9516	0.4047	0.9691	0.0317	0.1676	0.0199	0.1478	0.1684	0.5323	0.0008	0.0064	0.8464	1	0.7306	1	100	100	100	100	100	100
			3-hydroxyoctanoate	LC/MS neg		HMDB01954	0.94	0.99	1.06	0.83	0.87	1.05	1.45	1.29	1.28				0.6337	1	0.8969	1	0.7286	1	0.6604	0.9804	0.6997	1	0.9412	1	0.0496	0.2199	0.0588	0.2753	0.083	0.4091	0.0014	0.0098	0.8103	0.9928	0.9769	1	27	23	20	46	48	46
			2-hydroxydecanoic acid	LC/MS neg			1.17	0.97	0.83	0.92	0.98	1.06	0.96	0.75	0.97				0.176	1	0.9427	1	0.1543	0.7539	0.341	0.8821	0.9195	1	0.3837	0.9691	0.8429	1	0.0156	0.128	0.8133	0.9931	0.0912	0.1999	0.9482	1	0.1832	0.9254	100	100	97	100	100	96
			2-hydroxystearate	LC/MS neg	C03045		0.96	1.04	1.08	0.94	1.02	1.08	1	0.98	0.98				0.5906	1	0.4642	1	0.205	0.7991	0.3982	0.9025	0.9157	1	0.3364	0.9672	0.9027	1	0.7995	1	0.6275	0.914	0.7233	0.7761	0.2882	0.7567	0.9107	1	100	100	100	100	100	100
			2-hydroxypalmitate	LC/MS neg			0.95	1.07	1.12	0.9	1	1.11	1.06	1	0.98				0.4344	1	0.1631	0.8908	0.0304	0.5651	0.1201	0.8103	0.6775	1	0.2373	0.9019	0.3419	0.6568	0.97	1	0.404	0.772	0.9216	0.8747	0.0575	0.5004	0.4503	1	100	100	100	100	100	100
		Fatty acid, dicarboxylate	2-hydroxyglutarate	GC/MS	C02630	HMDB00606	0.97	0.93	0.96	1.02	1.1	1.08	0.9	0.95	1.07				0.4221	1	0.4297	0.9967	0.9895	1	0.669	0.9894	0.2804	0.8326	0.541	1	0.2185	0.5111	0.9982	1	0.5226	0.8489	0.7268	0.7778	0.8993	1	0.4042	1	100	100	100	92	100	100
			sebacate (decanedioate)	LC/MS neg	C08277	HMDB00792	0.85	1.01	1.18	0.91	1.01	1.11	0.99	1.06	0.99				0.0368	1	0.9796	1	0.0346	0.5651	0.2562	0.8747	0.9371	1	0.2184	0.9019	0.9368	1	0.4804	0.8278	0.9807	1	0.7186	0.7761	0.0328	0.499	0.8213	1	20	3	20	19	9	25
			dodecanedioate	LC/MS neg	C02678	HMDB00623	1.08	1.09	1.01	1.12	1.26	1.12	1.03	1.07	1.19				0.4518	1	0.68	1	0.7336	1	0.8849	1	0.8719	1	0.993	1	0.7509	0.961	0.8064	1	0.9319	1	0.9324	0.8747	0.8238	0.9928	0.9235	1	87	100	97	92	96	89
			tetradecanedioate	LC/MS neg		HMDB00872	1.02	1.38	1.35	0.93	1.04	1.12	1.01	0.92	0.76				0.9197	1	0.8112	1	0.7341	1	0.4147	0.9043	0.9989	1	0.4074	0.9691	0.8732	1	0.3667	0.755	0.6901	0.9395	0.3941	0.5326	0.6759	0.9757	0.8586	1	100	100	100	100	100	96
			hexadecanedioate	LC/MS neg		HMDB00672	0.95	1.46	1.54	1.04	1.34	1.3	0.97	1.07	0.9				0.806	1	0.3774	0.9778	0.2597	0.8559	0.9552	1	0.2841	0.8326	0.2741	0.9082	0.9426	1	0.9195	1	0.8647	1	0.9087	0.8747	0.2269	0.7219	0.9845	1	100	100	100	100	100	100
			octadecanedioate	LC/MS neg		HMDB00782	0.89	1.21	1.37	1.06	1.22	1.15	1.02	1.23	1.03				0.4483	1	0.1493	0.8877	0.0286	0.5651	0.8621	1	0.5038	0.9763	0.6379	1	0.7421	0.9548	0.2294	0.5939	0.6947	0.9442	0.4946	0.622	0.1491	0.674	0.5194	1	97	93	100	100	96	93
			1,11-undecanedicarboxylate	LC/MS neg		HMDB02327	0.91	0.99	1.09	0.87	1.01	1.17	1.12	1.06	1.14				0.3418	1	0.8202	1	0.4691	0.9828	0.215	0.8747	0.9599	1	0.1904	0.8647	0.3078	0.6204	0.5549	0.8672	0.189	0.5551	0.0945	0.2045	0.2248	0.7219	0.8912	1	80	60	73	81	74	75
			3-carboxy-4-methyl-5-propyl-2-furanpropanoate (CMPF)	LC/MS neg			0.45	1.15	2.58	1.42	0.89	0.63	2.11	6.66	1.62				0.1361	1	0.504	1	0.4088	0.9478	0.4384	0.9123	0.8502	1	0.3319	0.9672	0.3022	0.6156	0.113	0.3933	0.058	0.3745	0.0097	0.0396	0.2523	0.7247	0.8272	1	100	100	100	100	96	100
		Fatty acid, amide	oleamide	LC/MS pos		HMDB02117	1	1	1	1	1	1	1	1	1				1	1	1	1	1	1	1	1	1	1	1	1	1	1	1	1	1	1	1	0.8747	1	1	1	1	0	0	3	0	0	4
		Fatty acid, amino	2-aminooctanoate	LC/MS pos		HMDB00991	1.03	0.93	0.9	1.15	1.24	1.08	0.82	0.91	1.09				0.8049	1	0.2659	0.9563	0.3862	0.9368	0.6308	0.9804	0.1088	0.7002	0.2859	0.9159	0.0768	0.2902	0.3216	0.7163	0.3426	0.7247	0.2828	0.4272	0.9223	1	0.1379	0.9254	100	100	100	100	100	100
		Fatty acid, branched	15-methylpalmitate (isobar with 2-methylpalmitate)	LC/MS neg			0.83	0.86	1.03	0.9	0.86	0.96	0.95	1.03	0.96				0.0633	1	0.1595	0.8877	0.6482	1	0.268	0.8747	0.1053	0.6886	0.6561	1	0.6924	0.9385	0.8329	1	0.4824	0.8295	0.6187	0.7203	0.0528	0.499	0.8112	1	100	97	100	100	100	100
			17-methylstearate	LC/MS neg			0.93	1	1.07	0.94	0.84	0.89	1.11	1.12	0.93				0.7418	1	0.8761	1	0.6275	1	0.3161	0.8784	0.0588	0.6166	0.4141	0.9691	0.2999	0.6124	0.7842	1	0.2884	0.6762	0.8728	0.8595	0.4144	0.8514	0.3231	0.9826	100	100	100	100	96	96
		Fatty acid metabolism (also BCAA metabolism)	propionylcarnitine	LC/MS pos	C03017	HMDB00824	1	1.24	1.24	1.03	1.05	1.02	1.27	1.3	1.07				0.9774	1	0.0121	0.4237	0.013	0.4226	0.5046	0.9322	0.3729	0.8965	0.8539	1	0.033	0.1723	0.0068	0.0805	0.5335	0.8523	0.0016	0.0104	0.0447	0.499	0.2762	0.9336	100	100	100	100	100	100
			butyrylcarnitine	LC/MS pos			1.01	1.15	1.13	1.16	1.1	0.95	1.12	1.29	1.08				0.8683	1	0.2273	0.9525	0.1701	0.7578	0.3629	0.8923	0.5131	0.9773	0.7693	1	0.364	0.6714	0.0497	0.2509	0.6774	0.9372	0.0551	0.1385	0.4243	0.853	0.5062	1	100	100	100	100	100	96
		Carnitine metabolism	deoxycarnitine	LC/MS pos	C01181	HMDB01161	1.04	1.06	1.02	0.99	1.04	1.05	1	0.95	0.98				0.627	1	0.4531	1	0.7912	1	0.9283	1	0.5864	0.9994	0.6635	1	0.7298	0.9501	0.488	0.8346	0.599	0.8962	0.365	0.5051	0.6583	0.9757	0.9669	1	97	100	100	100	100	100
			carnitine	LC/MS pos	C00318		1.04	1.07	1.03	1.04	1.01	0.97	1.03	1.03	0.97				0.3043	1	0.1261	0.8619	0.613	1	0.3797	0.9025	0.8685	1	0.4631	0.9691	0.5923	0.8627	0.64	0.9168	0.4297	0.7956	0.8883	0.8681	0.3431	0.8022	0.5715	1	100	100	100	100	100	100
			3-dehydrocarnitine*	LC/MS pos	C02636	HMDB12154	1.03	1.12	1.09	1.08	0.82	0.76	1.5	1.57	1.09				0.9512	1	0.2983	0.9579	0.3274	0.9043	0.5048	0.9322	0.0308	0.6101	0.0059	0.3316	4.5769e-05	0.0027	5.9279e-06	0.0005	0.3238	0.7083	4.4285e-08	1.9936e-06	0.3734	0.8237	0.0147	0.6602	100	100	100	100	100	100
			acetylcarnitine	LC/MS pos	C02571	HMDB00201	0.84	1.07	1.27	0.79	0.82	1.03	1.45	1.36	1.11				0.1018	1	0.7007	1	0.0439	0.5651	0.6365	0.9804	0.9159	1	0.705	1	0.1167	0.368	0.0111	0.1113	0.2642	0.6751	0.0026	0.0148	0.2039	0.7188	0.5391	1	100	100	100	100	100	100
			hexanoylcarnitine	LC/MS pos		HMDB00705	0.88	1.1	1.25	1.1	0.96	0.87	1.11	1.4	0.97				0.3132	1	0.3543	0.9674	0.054	0.5876	0.6625	0.9816	0.7374	1	0.4425	0.9691	0.2695	0.5752	0.0147	0.1254	0.8959	1	0.0443	0.1196	0.7576	0.9844	0.1743	0.9254	100	100	100	100	100	100
			octanoylcarnitine	LC/MS pos	C02838	HMDB00791	0.82	0.95	1.17	1.14	0.96	0.84	0.96	1.34	0.97				0.1227	1	0.6853	1	0.2537	0.8559	0.4859	0.9322	0.8349	1	0.3629	0.9691	0.8696	1	0.0213	0.1535	0.7266	0.9588	0.0962	0.2062	0.8563	1	0.2285	0.9254	100	100	100	100	100	100
			decanoylcarnitine	LC/MS pos		HMDB00651	0.81	0.86	1.06	1.06	0.97	0.92	0.94	1.22	1.06				0.0645	1	0.1354	0.876	0.7188	1	0.8086	1	0.9982	1	0.8037	1	0.6278	0.8834	0.1317	0.4263	0.3301	0.7083	0.2432	0.3939	0.4797	0.9033	0.3396	0.9918	100	100	100	100	100	100
			cis-4-decenoyl carnitine	LC/MS pos			0.82	0.93	1.14	1.04	0.96	0.93	0.97	1.23	1				0.2264	1	0.6604	1	0.4399	0.966	0.8308	1	0.7531	1	0.6019	1	0.9459	1	0.2001	0.5457	0.9709	1	0.4568	0.5896	0.7849	0.9928	0.5592	1	100	100	100	100	100	100
			laurylcarnitine	LC/MS pos		HMDB02250	0.83	0.85	1.02	0.93	1.13	1.21	0.92	1.02	1.22				0.4088	1	0.7454	1	0.6157	1	0.4209	0.9073	0.8954	1	0.3445	0.9691	0.7531	0.961	0.8084	1	0.438	0.7996	0.4465	0.5832	0.4526	0.8824	0.9247	1	77	70	87	96	83	86
			myristoylcarnitine	LC/MS pos		HMDB05066	0.86	0.99	1.16	0.92	0.86	0.94	1.11	1.2	0.97				0.4021	1	0.7276	1	0.2362	0.837	0.9028	1	0.2548	0.8326	0.3277	0.9656	0.7124	0.9423	0.3124	0.7072	0.2515	0.6581	0.8685	0.8595	0.7713	0.9844	0.2925	0.9575	80	80	90	81	87	68
			stearoylcarnitine	LC/MS pos		HMDB00848	1.03	1.1	1.07	1.02	0.97	0.95	1.14	1.13	1				0.9124	1	0.631	1	0.7111	1	0.9543	1	0.736	1	0.7886	1	0.3912	0.7029	0.5043	0.8356	0.9572	1	0.3581	0.4986	0.9962	1	0.8312	1	90	90	93	96	91	89
			oleoylcarnitine	LC/MS pos		HMDB05065	1	1	1.01	0.96	0.9	0.94	1.1	1.06	0.99				0.7423	1	0.7855	1	0.9548	1	0.8523	1	0.8553	1	0.7144	1	0.8741	1	0.7298	0.9747	0.9336	1	0.9464	0.8747	0.9464	1	0.9282	1	100	100	100	100	100	100
		Bile acid metabolism	cholate	LC/MS neg	C00695	HMDB00619	1.47	0.91	0.62	0.22	0.59	2.69	1.94	0.29	1.25				0.6408	1	0.5838	1	0.9351	1	0.0321	0.6523	0.6955	1	0.0708	0.6769	0.5044	0.7946	0.0449	0.2329	0.7924	0.9931	0.3361	0.4788	0.3063	0.7743	0.1537	0.9254	93	93	100	88	91	93
			glycocholate	LC/MS neg	C01921	HMDB00138	1.11	1.66	1.5	0.46	1.26	2.76	2.01	0.83	1.53				0.8965	1	0.6703	1	0.7675	1	0.2483	0.8747	0.6722	1	0.4433	0.9691	0.4305	0.7386	0.5802	0.8826	0.9582	1	0.9244	0.8747	0.678	0.9757	0.6318	1	97	97	100	92	87	89
			taurocholate	LC/MS neg	C05122	HMDB00036	0.94	2.16	2.29	0.63	1.97	3.11	2.38	1.6	2.17				0.5426	1	0.6476	1	0.2871	0.8681	0.6709	0.9894	0.8849	1	0.5672	1	0.2839	0.5912	0.2444	0.6147	0.4268	0.7951	0.0803	0.1819	0.5151	0.9234	0.9534	1	97	87	87	92	87	100
			taurochenodeoxycholate	LC/MS neg	C05465	HMDB00951	2.06	2.62	1.27	0.85	3.2	3.75	1.27	0.53	1.55				0.4776	1	0.3552	0.9674	0.8296	1	0.9771	1	0.297	0.8473	0.2991	0.9343	0.8627	1	0.3909	0.774	0.9972	1	0.5411	0.6595	0.3652	0.8109	0.8075	1	90	83	87	73	70	79
			deoxycholate	GC/MS	C04483	HMDB00626	1.32	1.46	1.1	1.11	0.83	0.75	1.72	1.45	0.98				0.3572	1	0.0492	0.7677	0.2915	0.8681	0.1326	0.8137	0.602	0.9999	0.3037	0.94	0.3538	0.6645	0.1115	0.3919	0.6481	0.9276	0.2216	0.3713	0.135	0.6587	0.3232	0.9826	40	50	67	38	70	57
			taurodeoxycholate	LC/MS neg	C05463	HMDB00896	0.8	1.62	2.02	1.23	2.59	2.12	1.32	2.02	2.12				0.3693	1	0.6246	1	0.1662	0.7578	0.5118	0.9339	0.4964	0.9763	0.9928	1	0.5698	0.8508	0.0402	0.2185	0.4217	0.794	0.0461	0.1236	0.5891	0.9314	0.5014	1	83	77	80	88	87	86
			glycodeoxycholate	LC/MS neg	C05464	HMDB00631	0.63	1.92	3.06	1.41	2.31	1.64	1.24	2.79	1.49				0.0892	1	0.114	0.8516	0.0012	0.1537	0.0879	0.7541	0.1387	0.7526	0.7598	1	0.708	0.9423	0.0003	0.0108	0.7166	0.9549	0.0092	0.0377	0.0547	0.499	0.022	0.6602	70	50	80	73	96	82
			glycochenodeoxycholate	LC/MS neg	C05466	HMDB00637	1.99	1.75	0.88	0.53	1.55	2.93	1.47	0.39	1.3				0.6087	1	0.4754	1	0.8398	1	0.5106	0.9339	0.824	1	0.3768	0.9691	0.6917	0.9385	0.4396	0.7967	0.9467	1	0.7877	0.8146	0.6978	0.9809	0.7041	1	100	100	100	100	100	96
			glycolithocholate sulfate	LC/MS neg	C11301	HMDB02639	0.83	1.17	1.42	1.43	1.1	0.77	1.39	2.4	1.3				0.3707	1	0.5485	1	0.1359	0.7413	0.0434	0.6523	0.2008	0.8204	0.409	0.9691	0.7591	0.9632	0.0091	0.097	0.6697	0.9332	0.1042	0.2187	0.3909	0.8375	0.0923	0.9254	97	100	93	96	100	96
			taurolithocholate 3-sulfate	LC/MS neg	C03642	HMDB02580	0.64	0.71	1.1	1.74	1.94	1.12	0.62	1.69	1.71				0.082	1	0.345	0.9664	0.423	0.9494	0.0518	0.6523	0.0591	0.6166	0.8784	1	0.0721	0.2798	0.0587	0.2753	0.293	0.6772	0.4939	0.622	0.7645	0.9844	0.0244	0.6602	90	83	87	69	96	89
			glycocholenate sulfate	LC/MS neg			1.14	1.24	1.08	0.76	0.69	0.91	1.39	0.93	0.78				0.2557	1	0.3246	0.9664	0.879	1	0.9614	1	0.8641	1	0.9074	1	0.8032	0.9938	0.3848	0.7676	0.3726	0.7469	0.3813	0.5201	0.7487	0.9844	0.6512	1	100	100	100	100	100	100
			taurocholenate sulfate	LC/MS neg			0.96	0.77	0.8	1.23	1.09	0.89	0.64	0.82	0.9				0.6118	1	0.2345	0.9525	0.4945	1	0.5489	0.9433	0.8334	1	0.6846	1	0.0211	0.1378	0.2485	0.623	0.3264	0.7083	0.0108	0.043	0.7054	0.9809	0.5865	1	100	100	100	96	100	100
		Glycerolipid metabolism	phosphoethanolamine	GC/MS	C00346	HMDB00224	1.12	1.11	0.99	0.78	0.88	1.13	0.97	0.68	0.77				0.5032	1	0.8102	1	0.6674	1	0.3007	0.8747	0.6586	1	0.5311	1	0.4137	0.7229	0.0138	0.1251	0.1278	0.4843	0.0055	0.0258	0.9496	1	0.4721	1	73	80	73	62	52	61
			glycerol	GC/MS	C00116	HMDB00131	0.88	0.95	1.08	1.07	0.96	0.89	1.05	1.28	1.06				0.1688	1	0.8445	1	0.2374	0.837	0.9417	1	0.6964	1	0.6513	1	0.3994	0.712	0.0307	0.188	0.517	0.8478	0.0333	0.0958	0.6846	0.9769	0.475	1	100	100	100	100	100	100
			choline	LC/MS pos	C00114		1	1.05	1.05	1	1.01	1.01	1.08	1.07	1.03				0.9407	1	0.6114	1	0.6644	1	0.9751	1	0.9885	1	0.9635	1	0.2538	0.5613	0.2862	0.6729	0.515	0.8478	0.0987	0.2109	0.9382	1	0.9227	1	100	100	100	100	100	100
			glycerol 3-phosphate (G3P)	GC/MS	C00093	HMDB00126	0.99	0.97	0.98	1.08	0.98	0.91	0.89	0.97	0.89				0.847	1	0.943	1	0.7914	1	0.7106	0.9997	0.64	1	0.4069	0.9691	0.2461	0.5543	0.3581	0.7482	0.111	0.4536	0.0357	0.1008	0.7313	0.9844	0.9063	1	100	100	100	100	100	100
			glycerophosphorylcholine (GPC)	LC/MS pos	C00670	HMDB00086	1.03	0.92	0.89	0.95	0.86	0.91	0.77	0.71	0.72				0.7167	1	0.429	0.9967	0.2492	0.8559	0.659	0.9804	0.2788	0.8326	0.1352	0.8155	0.013	0.1001	0.0221	0.1569	0.0041	0.1182	1.5642e-05	0.0002	0.1529	0.674	0.9441	1	100	100	100	100	100	96
		Inositol metabolism	myo-inositol	GC/MS	C00137	HMDB00211	0.97	1.07	1.11	1.03	1.1	1.07	1.13	1.21	1.16				0.6327	1	0.3137	0.9619	0.1383	0.7413	0.5082	0.9339	0.1728	0.777	0.5162	1	0.1518	0.4294	0.0126	0.1201	0.06	0.3745	0.0009	0.0068	0.1821	0.6749	0.7137	1	100	100	100	100	100	100
			chiro-inositol	GC/MS			1.04	1.2	1.16	1.73	1.62	0.94	1.02	1.7	1.37				0.6065	1	0.9394	1	0.5545	1	0.3837	0.9025	0.2656	0.8326	0.8474	1	0.4536	0.7596	0.0365	0.2055	0.0663	0.3819	0.0071	0.0312	0.6825	0.9757	0.5833	1	37	33	33	58	52	57
		Ketone bodies	3-hydroxybutyrate (BHBA)	GC/MS	C01089	HMDB00357	0.52	0.54	1.04	0.86	0.74	0.85	1.07	1.79	1.47				0.0162	1	0.0091	0.4026	0.8326	1	0.4327	0.9116	0.2639	0.8326	0.7761	1	0.6097	0.8692	0.0534	0.2624	0.0522	0.3745	0.0117	0.0443	0.02	0.4945	0.4973	1	100	100	100	100	100	100
			acetoacetate	GC/MS	C00164	HMDB00060	0.64	0.81	1.27	0.94	0.89	0.95	1.3	1.92	1.43				0.0098	1	0.1598	0.8877	0.2308	0.8339	0.4502	0.9234	0.3998	0.9129	0.9624	1	0.1486	0.4265	0.0026	0.0469	0.048	0.3745	0.0002	0.0023	0.0636	0.5116	0.4773	1	100	100	100	100	100	100
			1,2-propanediol	GC/MS	C00583	HMDB01881	1.06	1	0.94	0.8	0.89	1.11	1.4	1.06	1.24				0.6058	1	0.9031	1	0.6932	1	0.2303	0.8747	0.3655	0.8964	0.7295	1	0.0898	0.3124	0.9401	1	0.4975	0.8409	0.1892	0.3327	0.8101	0.9928	0.4601	1	100	100	100	100	100	100
		Lysolipid	1-palmitoylglycerophosphoethanolamine	LC/MS neg		HMDB11503	1.11	1.04	0.94	0.85	0.84	0.98	1.15	0.88	0.92				0.2795	1	0.4854	1	0.7002	1	0.1625	0.8318	0.0489	0.6166	0.6225	1	0.0785	0.2913	0.4556	0.8066	0.3496	0.7314	0.9647	0.8747	0.6216	0.9483	0.1049	0.9254	100	100	100	100	100	100
			2-palmitoylglycerophosphoethanolamine	LC/MS neg			1.16	0.99	0.85	0.76	0.81	1.07	1.12	0.73	0.92				0.646	1	0.7864	1	0.4654	0.9823	0.0394	0.6523	0.0671	0.6166	0.7433	1	0.2486	0.5555	0.1479	0.4568	0.6439	0.9276	0.6465	0.7387	0.2719	0.739	0.1775	0.9254	100	100	97	100	100	100
			1-stearoylglycerophosphoethanolamine	LC/MS neg		HMDB11130	1	0.98	0.98	0.92	0.89	0.96	0.94	0.87	0.85				0.8708	1	0.7965	1	0.6742	1	0.3777	0.9025	0.1498	0.7559	0.6172	1	0.5163	0.8018	0.0922	0.3526	0.058	0.3745	0.0151	0.0546	0.471	0.8998	0.6358	1	100	100	100	100	100	100
			1-oleoylglycerophosphoethanolamine	LC/MS neg		HMDB11506	1.27	1.14	0.9	1	0.97	0.97	1.12	0.88	0.95				0.0153	1	0.1855	0.9035	0.2631	0.8559	0.6566	0.9804	0.6681	1	0.9703	1	0.1789	0.4683	0.1518	0.4651	0.7079	0.9517	0.771	0.8035	0.4242	0.853	0.1403	0.9254	100	100	100	100	100	100
			2-oleoylglycerophosphoethanolamine	LC/MS neg			1.26	1.07	0.85	0.85	0.87	1.03	1.11	0.75	0.91				0.0156	1	0.4129	0.9967	0.1064	0.7091	0.1361	0.8137	0.2317	0.8204	0.718	1	0.157	0.4402	0.0154	0.128	0.5487	0.8592	0.3299	0.474	0.7044	0.9809	0.0248	0.6602	100	100	100	100	100	100
			1-linoleoylglycerophosphoethanolamine	LC/MS neg		HMDB11507	1.28	1.1	0.85	0.72	0.85	1.18	1.31	0.73	1.01				0.0198	1	0.3366	0.9664	0.1663	0.7578	0.0032	0.5807	0.1388	0.7526	0.1099	0.7394	0.012	0.0967	0.0052	0.0738	0.9199	1	0.8674	0.8595	0.8061	0.9928	0.001	0.2509	100	100	100	100	100	100
			2-linoleoylglycerophosphoethanolamine	LC/MS neg			1.14	1.05	0.92	0.72	0.89	1.24	1.14	0.72	0.97				0.3159	1	0.9552	1	0.3437	0.9104	0.0188	0.5807	0.3403	0.884	0.1386	0.8292	0.2609	0.5659	0.0229	0.1604	0.9175	1	0.511	0.6332	0.5493	0.9314	0.0469	0.8235	100	100	100	100	100	100
			1-arachidonoylglycerophosphoethanolamine	LC/MS neg		HMDB11517	1.08	1.11	1.03	0.84	0.93	1.1	1.09	0.85	0.91				0.3487	1	0.4391	1	0.8697	1	0.0578	0.6859	0.3354	0.8835	0.3145	0.9562	0.1922	0.4746	0.1153	0.3973	0.6692	0.9332	0.6681	0.7482	0.7086	0.9809	0.1221	0.9254	100	100	100	100	100	100
			2-arachidonoylglycerophosphoethanolamine	LC/MS neg			1.01	1.07	1.06	0.87	0.92	1.05	1.05	0.91	0.9				0.9249	1	0.9879	1	0.9128	1	0.2527	0.8747	0.5141	0.9773	0.5935	1	0.6574	0.9079	0.3999	0.7756	0.8341	0.9941	0.716	0.7761	0.7287	0.9844	0.6582	1	100	100	100	100	100	100
			2-docosahexaenoylglycerophosphoethanolamine	LC/MS pos			1.05	1.11	1.06	1.12	1.15	1.03	1.02	1.09	1.05				0.9858	1	0.8088	1	0.795	1	0.7477	1	0.7803	1	0.9544	1	0.9193	1	0.6551	0.9229	0.877	1	0.6813	0.7545	0.9328	1	0.9639	1	73	73	63	73	74	61
			1-myristoylglycerophosphocholine	LC/MS pos		HMDB10379	1.03	0.97	0.95	0.87	0.87	1	0.92	0.78	0.82				0.6619	1	0.8953	1	0.7598	1	0.342	0.8821	0.5115	0.9773	0.7399	1	0.7086	0.9423	0.0813	0.3317	0.2345	0.642	0.0554	0.1385	0.898	1	0.6048	1	100	100	100	100	100	100
			1-pentadecanoylglycerophosphocholine	LC/MS pos			1.11	1.05	0.95	0.84	0.83	0.99	1.08	0.81	0.85				0.5596	1	0.4791	1	0.9009	1	0.5697	0.952	0.2141	0.8204	0.5312	1	0.9575	1	0.2811	0.6649	0.0547	0.3745	0.0907	0.1995	0.8982	1	0.3774	1	83	83	93	85	74	64
			1-palmitoylglycerophosphocholine	LC/MS pos			1.05	0.96	0.91	0.86	0.98	1.13	0.95	0.78	0.96				0.5185	1	0.9656	1	0.5468	1	0.4041	0.9025	0.9673	1	0.4185	0.9691	0.8331	1	0.0967	0.3606	0.7644	0.9787	0.2014	0.3505	0.9769	1	0.4987	1	100	100	100	100	100	100
			2-palmitoylglycerophosphocholine	LC/MS pos			1.1	0.83	0.76	1.27	1.22	0.96	0.63	0.73	0.92				0.7722	1	0.3753	0.9778	0.2401	0.8386	0.139	0.8137	0.1685	0.7737	0.8623	1	0.0217	0.1394	0.3308	0.7194	0.9553	1	0.0538	0.1377	0.4147	0.8514	0.2719	0.9331	93	90	90	81	96	89
			1-palmitoleoylglycerophosphocholine	LC/MS pos			1.03	1.03	1	0.81	0.82	1.01	0.99	0.78	0.78				0.6275	1	0.625	1	0.9971	1	0.1772	0.8554	0.1729	0.777	0.9573	1	0.8821	1	0.0894	0.3502	0.0822	0.4091	0.0573	0.1417	0.7419	0.9844	0.3086	0.9683	100	100	100	100	100	100
			1-heptadecanoylglycerophosphocholine	LC/MS pos		HMDB12108	1.05	0.91	0.86	0.93	0.87	0.93	0.75	0.66	0.71				0.4951	1	0.807	1	0.6612	1	0.9335	1	0.9432	1	0.9873	1	0.2158	0.5078	0.0816	0.3317	0.1536	0.514	0.0113	0.0438	0.8728	1	0.9208	1	100	97	100	92	96	100
			1-stearoylglycerophosphocholine	LC/MS pos			1	0.85	0.85	0.93	0.94	1.01	0.74	0.69	0.82				0.4991	1	0.6507	1	0.2597	0.8559	0.5208	0.9396	0.9387	1	0.5627	1	0.2956	0.6053	0.0221	0.1569	0.4824	0.8295	0.0189	0.0632	0.9191	1	0.4618	1	100	100	100	100	100	100
			2-stearoylglycerophosphocholine	LC/MS pos			1.06	0.92	0.87	0.81	0.9	1.11	0.79	0.6	0.77				0.5576	1	0.9341	1	0.6144	1	0.4308	0.9113	0.6383	1	0.7286	1	0.3062	0.6187	0.0197	0.1476	0.108	0.4516	0.0043	0.0215	0.9586	1	0.6164	1	100	100	100	100	100	100
			1-oleoylglycerophosphocholine	LC/MS pos			1.08	0.96	0.89	0.83	0.9	1.08	0.98	0.76	0.92				0.6564	1	0.9705	1	0.6834	1	0.2794	0.8747	0.4009	0.9129	0.7731	1	0.8613	1	0.1735	0.5038	0.4659	0.8174	0.263	0.4123	0.8167	0.9928	0.5418	1	100	100	100	100	100	100
			1-linoleoylglycerophosphocholine	LC/MS pos	C04100		1.11	0.95	0.85	0.87	0.92	1.06	0.97	0.76	0.94				0.2403	1	0.7633	1	0.1407	0.7449	0.1209	0.8103	0.4579	0.958	0.3878	0.9691	0.8368	1	0.0042	0.0654	0.4942	0.8403	0.027	0.0821	0.7566	0.9844	0.1184	0.9254	100	100	100	100	100	100
			2-linoleoylglycerophosphocholine	LC/MS pos			1.03	0.83	0.8	1.08	0.98	0.91	0.72	0.76	0.85				0.8335	1	0.2779	0.9563	0.1957	0.7928	0.5419	0.9433	0.7878	1	0.3787	0.9691	0.0496	0.2199	0.1416	0.4429	0.2217	0.6177	0.0076	0.0326	0.3049	0.7743	0.8574	1	93	90	90	85	96	79
			1-eicosadienoylglycerophosphocholine	LC/MS pos			1.06	0.79	0.74	0.8	0.86	1.08	0.71	0.54	0.78				0.1162	1	0.7864	1	0.1927	0.7928	0.3757	0.9025	0.5663	0.9937	0.7288	1	0.5832	0.8568	0.004	0.0654	0.1567	0.5191	0.0049	0.0242	0.8183	0.9928	0.2228	0.9254	93	97	97	85	87	86
			1-eicosatrienoylglycerophosphocholine	LC/MS pos			1.14	0.94	0.83	0.93	1	1.07	0.88	0.72	0.93				0.3797	1	0.7347	1	0.589	1	0.5361	0.9428	0.7292	1	0.7684	1	0.7162	0.9423	0.0717	0.3074	0.2887	0.6762	0.0611	0.1487	0.9872	1	0.5766	1	100	100	100	100	100	100
			1-arachidonoylglycerophosphocholine	LC/MS pos	C05208		1	1.04	1.03	1.02	0.95	0.93	0.98	1	0.9				0.865	1	0.4294	0.9967	0.5348	1	0.8884	1	0.6087	0.9999	0.5235	1	0.8825	1	0.897	1	0.2481	0.6581	0.6242	0.7229	0.9737	1	0.5766	1	100	100	100	100	100	100
			1-docosapentaenoylglycerophosphocholine	LC/MS pos			1.02	1.05	1.03	1.11	0.97	0.88	0.97	1.06	0.9				0.7044	1	0.4886	1	0.2843	0.8681	0.4369	0.9116	0.9894	1	0.4217	0.9691	0.8146	0.9974	0.3528	0.7429	0.351	0.7324	0.9141	0.8747	0.8913	1	0.4146	1	90	87	97	92	96	93
			1-docosahexaenoylglycerophosphocholine	LC/MS pos			0.89	0.97	1.09	0.97	0.84	0.87	1.05	1.15	0.92				0.6975	1	0.7671	1	0.9263	1	0.8787	1	0.4524	0.9516	0.3777	0.9691	0.877	1	0.5035	0.8356	0.7409	0.9629	0.7639	0.801	0.7298	0.9844	0.7751	1	100	100	100	100	100	100
			1-palmitoylglycerophosphoinositol	LC/MS neg			1.05	0.98	0.93	0.89	1	1.13	0.88	0.74	0.9				0.7633	1	0.6978	1	0.9305	1	0.7841	1	0.8209	1	0.6188	1	0.1739	0.4646	0.0612	0.2798	0.1255	0.4811	0.0062	0.0279	0.8831	1	0.9151	1	100	97	100	96	91	96
			1-stearoylglycerophosphoinositol	LC/MS neg			0.88	0.89	1.01	0.99	0.95	0.97	0.77	0.86	0.83				0.4455	1	0.4313	0.997	0.9808	1	0.706	0.9963	0.9102	1	0.6221	1	0.0148	0.1072	0.2024	0.5482	0.0654	0.3819	0.0015	0.0103	0.8195	0.9928	0.7285	1	100	100	100	100	100	100
			1-oleoylglycerophosphoinositol	LC/MS neg			0.89	0.82	0.92	0.9	0.93	1.03	0.86	0.87	0.98				0.5514	1	0.2948	0.9579	0.6504	1	0.779	1	0.6569	1	0.8851	1	0.249	0.5555	0.395	0.774	0.5439	0.8551	0.1321	0.2574	0.5767	0.9314	0.9231	1	100	100	100	100	100	96
			1-arachidonoylglycerophosphoinositol	LC/MS neg			0.98	1.09	1.12	1.04	0.91	0.87	1.05	1.13	0.88				0.7883	1	0.2824	0.9563	0.1797	0.7708	0.7527	1	0.3864	0.9118	0.2471	0.9019	0.7782	0.98	0.3969	0.7754	0.0964	0.4281	0.7835	0.8119	0.9938	1	0.1792	0.9254	100	100	100	100	100	100
			1-palmitoylplasmenylethanolamine	LC/MS neg			0.97	0.91	0.94	1.03	1.05	1.02	0.73	0.78	0.84				0.8545	1	0.2795	0.9563	0.3687	0.9244	0.6227	0.9795	0.9575	1	0.6535	1	0.0102	0.0914	0.0685	0.3023	0.128	0.4843	0.0007	0.0062	0.6167	0.9435	0.7303	1	100	100	100	100	100	100
		Monoacylglycerol	1-palmitoylglycerol (1-monopalmitin)	GC/MS			0.92	1.11	1.21	0.93	0.93	1	1.05	1.06	0.88				0.3515	1	0.0881	0.8171	0.0088	0.3686	0.4909	0.9322	0.5274	0.9812	0.9289	1	0.4721	0.768	0.3942	0.774	0.1099	0.4536	0.9872	0.8747	0.1779	0.6749	0.1507	0.9254	100	100	100	100	100	100
			1-stearoylglycerol (1-monostearin)	GC/MS	D01947		0.99	1	1.02	0.96	0.98	1.02	1.01	0.98	0.98				0.8177	1	0.9974	1	0.8202	1	0.7459	1	0.6703	1	0.9342	1	0.8722	1	0.9716	1	0.784	0.9904	0.9674	0.8747	0.9166	1	0.9511	1	100	100	100	100	100	100
		Diacylglycerol	1,2-dipalmitoylglycerol	GC/MS		HMDB07098	0.96	1.25	1.3	0.87	0.78	0.91	1.08	0.97	0.68				0.8913	1	0.0638	0.7677	0.0468	0.5651	0.3515	0.8821	0.2755	0.8326	0.9138	1	0.3591	0.6674	0.959	1	0.044	0.3686	0.5596	0.6762	0.4414	0.8738	0.1055	0.9254	57	60	80	69	70	68
			1,3-dipalmitoylglycerol	GC/MS			1	1.27	1.28	0.87	0.85	0.98	1.19	1.04	0.8				0.787	1	0.2656	0.9563	0.1671	0.7578	0.4299	0.9113	0.4945	0.9763	0.887	1	0.4058	0.7153	0.8103	1	0.3397	0.7205	0.9346	0.8747	0.5618	0.9314	0.4365	1	73	70	80	81	70	71
		Sphingolipid	sphingosine	LC/MS pos	C00319	HMDB00252	0.95	0.8	0.84	1.35	1.07	0.79	0.68	0.97	0.91				0.693	1	0.061	0.7677	0.1378	0.7413	0.133	0.8137	0.8919	1	0.1622	0.8446	0.0049	0.0606	0.4091	0.7798	0.3634	0.7422	0.0091	0.0373	0.1237	0.6477	0.2769	0.9336	97	97	93	85	83	79
			palmitoyl sphingomyelin	GC/MS			0.96	1.08	1.13	1	1.02	1.02	1.02	1.06	0.95				0.5665	1	0.2404	0.9525	0.0815	0.6731	0.9348	1	0.8399	1	0.9106	1	0.8826	1	0.4467	0.8007	0.4264	0.7951	0.9292	0.8747	0.4159	0.8514	0.5398	1	100	100	100	100	100	100
			stearoyl sphingomyelin	GC/MS	C00550	HMDB01348	0.98	1.19	1.22	0.92	0.95	1.03	1.2	1.13	0.95				0.6791	1	0.0427	0.7665	0.0151	0.4226	0.4484	0.9234	0.4625	0.9625	0.952	1	0.0533	0.2286	0.14	0.441	0.4333	0.7996	0.1215	0.2434	0.2362	0.7219	0.1158	0.9254	100	100	100	100	100	100
		Sterol/Steroid	lathosterol	GC/MS	C01189	HMDB01170	1.21	1.6	1.32	0.89	1.08	1.21	1.04	0.76	0.7				0.3502	1	0.0188	0.4943	0.1527	0.751	0.8922	1	0.2479	0.8319	0.2093	0.9019	0.4918	0.7877	0.095	0.3564	0.0687	0.3897	0.0164	0.0579	0.0362	0.499	0.6791	1	90	90	93	77	78	89
			cholesterol	GC/MS	C00187	HMDB00067	0.99	1.07	1.08	1.03	1.01	0.99	0.99	1.03	0.94				0.9975	1	0.1966	0.9035	0.1956	0.7928	0.6141	0.9795	0.8292	1	0.7609	1	0.9925	1	0.6068	0.9009	0.2908	0.6763	0.7676	0.8011	0.5698	0.9314	0.5309	1	100	100	100	100	100	100
			7-beta-hydroxycholesterol	GC/MS	C03594	HMDB06119	0.9	0.95	1.06	1.09	1.02	0.94	0.83	1.01	0.9				0.3248	1	0.3901	0.9794	0.9001	1	0.6554	0.9804	0.912	1	0.7285	1	0.1694	0.4604	0.9624	1	0.6562	0.9301	0.3112	0.4548	0.8737	1	0.5984	1	90	87	80	92	83	82
			dehydroisoandrosterone sulfate (DHEA-S)	LC/MS neg	C04555	HMDB01032	1.05	0.86	0.82	0.66	0.91	1.37	0.64	0.41	0.68				0.614	1	0.3465	0.9664	0.1491	0.7476	0.0852	0.7519	0.6768	1	0.1765	0.8446	0.0377	0.1866	3.1319e-05	0.002	0.1026	0.4404	6.2128e-06	0.0001	0.5482	0.9314	0.114	0.9254	100	100	100	100	100	100
			epiandrosterone sulfate	LC/MS neg	C07635	HMDB00365	1.09	1.06	0.98	0.98	0.93	0.95	0.73	0.66	0.64				0.7523	1	0.3171	0.9642	0.1888	0.7927	0.6456	0.9804	0.3954	0.9118	0.7223	1	0.291	0.5991	0.0746	0.3147	0.3299	0.7083	0.0275	0.0832	0.3575	0.8022	0.7923	1	100	100	97	100	100	100
			androsterone sulfate	LC/MS neg	C00523	HMDB02759	1.18	0.89	0.75	1.05	0.74	0.71	0.65	0.58	0.55				0.6626	1	0.1095	0.8436	0.0423	0.5651	0.852	1	0.1437	0.7526	0.2197	0.9019	0.1299	0.3917	0.0399	0.2182	0.1371	0.4983	0.0037	0.019	0.0368	0.499	0.8727	1	100	100	100	100	100	100
			estrone 3-sulfate	LC/MS neg	C02538	HMDB01425	0.72	1.03	1.43	0.8	0.88	1.1	0.91	1.01	0.78				0.3937	1	0.5679	1	0.1554	0.7544	0.408	0.9025	0.7328	1	0.6087	1	0.8859	1	0.9373	1	0.4423	0.8053	0.7611	0.7993	0.3469	0.8022	0.7742	1	33	27	50	35	30	39
			cortisol	LC/MS pos	C00735	HMDB00063	1.09	0.86	0.78	1.11	1.1	0.99	0.86	0.87	1.1				0.5036	1	0.1565	0.8877	0.0378	0.5651	0.5027	0.9322	0.4083	0.9244	0.9054	1	0.1841	0.4721	0.2241	0.5844	0.3706	0.7465	0.3258	0.4691	0.398	0.8396	0.2035	0.9254	100	100	100	100	100	100
			cortisone	LC/MS pos	C00762	HMDB02802	0.99	0.96	0.96	1.09	1.08	1	0.88	0.96	1				0.9544	1	0.5387	1	0.577	1	0.462	0.9235	0.2716	0.8326	0.751	1	0.0665	0.2661	0.3327	0.7216	0.8927	1	0.0884	0.1957	0.8696	1	0.474	1	100	100	100	100	100	100
			beta-sitosterol	GC/MS	C01753	HMDB00852	0.87	0.95	1.1	0.89	0.65	0.73	1.23	1.26	0.84				0.3797	1	0.6474	1	0.6732	1	0.6253	0.9804	0.0519	0.6166	0.1642	0.8446	0.6055	0.8692	0.4159	0.7798	0.2945	0.6787	0.85	0.8541	0.2233	0.7219	0.3664	0.9918	47	33	43	42	39	25
			campesterol	GC/MS	C01789	HMDB02869	0.9	0.9	1	0.87	0.85	0.98	1.28	1.23	1.21				0.5821	1	0.6411	1	0.9329	1	0.3819	0.9025	0.318	0.8675	0.9383	1	0.1653	0.4542	0.3407	0.7322	0.4011	0.771	0.0673	0.16	0.4906	0.9127	0.9171	1	47	50	43	62	57	50
			7-alpha-hydroxy-3-oxo-4-cholestenoate (7-Hoca)	LC/MS neg	C17337	HMDB12458	1.18	1.28	1.09	0.78	0.9	1.15	1.3	0.86	0.92				0.0585	1	0.0074	0.4026	0.4209	0.9494	0.0151	0.5807	0.2261	0.8204	0.1882	0.8647	0.0061	0.0698	0.1058	0.3833	0.2759	0.6751	0.9901	0.8747	0.3052	0.7743	0.0038	0.4679	100	100	100	100	100	100
			4-androsten-3beta,17beta-diol disulfate 1	LC/MS neg		HMDB03818	1.35	1.97	1.46	0.67	0.91	1.36	1.37	0.68	0.63				0.2241	1	0.1941	0.9035	0.9335	1	0.0861	0.7519	0.7826	1	0.0446	0.5302	0.4563	0.7625	0.0293	0.1857	0.8159	0.9931	0.3147	0.458	0.2812	0.7448	0.1052	0.9254	100	100	100	100	100	100
			4-androsten-3beta,17beta-diol disulfate 2	LC/MS neg		HMDB03818	1.2	1	0.83	0.9	0.97	1.08	0.99	0.74	0.96				0.2503	1	0.9325	1	0.2867	0.8681	0.3288	0.8784	0.8309	1	0.2306	0.9019	0.8685	1	0.026	0.1761	0.9755	1	0.1497	0.2809	0.9751	1	0.2062	0.9254	100	100	100	100	100	100
			5alpha-androstan-3beta,17beta-diol disulfate	LC/MS neg		HMDB00493	1.5	2.17	1.45	1.03	1.08	1.05	1.33	0.91	0.66				0.2248	1	0.2083	0.9154	0.9643	1	0.6587	0.9804	0.8979	1	0.5665	1	0.3329	0.6507	0.5145	0.845	0.9062	1	0.9179	0.8747	0.6301	0.9532	0.5061	1	100	100	97	100	96	96
			5alpha-pregnan-3beta,20alpha-diol disulfate	LC/MS neg			1.14	0.65	0.57	0.98	0.61	0.62	0.55	0.47	0.52				0.8907	1	0.3426	0.9664	0.4167	0.9494	0.8825	1	0.938	1	0.8216	1	0.022	0.1394	0.0523	0.2587	0.1345	0.4949	0.001	0.0078	0.7093	0.9809	0.8313	1	100	97	100	96	96	96
			5alpha-pregnan-3alpha,20beta-diol disulfate 1	LC/MS neg			0.94	0.66	0.7	0.77	0.72	0.93	0.66	0.54	0.72				0.6304	1	0.3252	0.9664	0.1438	0.7449	0.4548	0.9234	0.2609	0.8326	0.7419	1	0.1838	0.4721	0.0129	0.1218	0.1205	0.4771	0.002	0.0125	0.277	0.7448	0.6417	1	37	43	30	19	13	7
			pregnen-diol disulfate	LC/MS neg			1.31	1.07	0.81	0.75	0.96	1.27	0.9	0.52	0.81				0.588	1	0.7607	1	0.8123	1	0.3893	0.9025	0.2303	0.8204	0.0426	0.5302	0.1376	0.4024	0.0051	0.0738	0.5673	0.8782	0.0047	0.0235	0.36	0.8039	0.2493	0.9254	100	100	100	100	100	100
			pregn steroid monosulfate	LC/MS neg			1.01	0.78	0.76	0.72	0.96	1.33	0.62	0.44	0.76				0.8561	1	0.2644	0.9563	0.3495	0.9104	0.2159	0.8747	0.7391	1	0.1145	0.7529	0.0013	0.0255	3.1268e-05	0.002	0.0594	0.3745	1.467e-07	5.5034e-06	0.5807	0.9314	0.1973	0.9254	100	100	100	100	100	100
			andro steroid monosulfate 2	LC/MS neg	C04555	HMDB02759	1.48	1.32	0.89	0.86	1.18	1.38	1.06	0.61	0.94				0.029	1	0.2376	0.9525	0.3106	0.8948	0.6995	0.9909	0.6742	1	0.4244	0.9691	0.6385	0.8929	0.0476	0.2433	0.8041	0.9931	0.2928	0.4384	0.4113	0.849	0.197	0.9254	100	100	100	100	100	100
			21-hydroxypregnenolone disulfate	LC/MS neg	C05485	HMDB04026	1.24	0.95	0.77	0.69	0.87	1.25	0.92	0.52	0.85				0.4642	1	0.9327	1	0.5172	1	0.2584	0.8747	0.6106	0.9999	0.1014	0.7387	0.1355	0.4007	0.0012	0.0297	0.2798	0.6751	0.0008	0.0063	0.7395	0.9844	0.2222	0.9254	100	97	97	92	100	100
			5alpha-androstan-3beta,17alpha-diol disulfate	LC/MS neg			1.43	1.09	0.76	1.26	1.35	1.07	0.94	0.83	1.17				0.4509	1	0.8807	1	0.5458	1	0.4722	0.9314	0.346	0.884	0.856	1	0.9142	1	0.949	1	0.4714	0.8232	0.7596	0.799	0.5547	0.9314	0.8071	1	53	47	47	42	65	46
			5alpha-androstan-3alpha,17beta-diol disulfate	LC/MS neg			1.37	1.31	0.96	1.02	1.06	1.04	1.04	0.77	0.84				0.3933	1	0.3197	0.9642	0.8871	1	0.7733	1	0.7035	1	0.9399	1	0.7917	0.9906	0.4513	0.8028	0.3937	0.7636	0.2808	0.4257	0.591	0.9314	0.9048	1	33	33	43	23	30	32
			pregnenolone sulfate	LC/MS neg		HMDB00774	1.12	0.81	0.73	0.82	0.92	1.11	0.64	0.47	0.72				0.8681	1	0.3682	0.9778	0.2868	0.8681	0.4599	0.9235	0.6292	1	0.2236	0.9019	0.0028	0.0422	0.0002	0.0082	0.0894	0.4134	1.5012e-06	3.6204e-05	0.9067	1	0.2647	0.9254	100	100	100	100	100	100
			pregnanediol-3-glucuronide	LC/MS neg			1.07	0.71	0.66	0.92	0.9	0.98	0.73	0.62	0.93				0.4393	1	0.2184	0.9368	0.046	0.5651	0.3225	0.8784	0.074	0.6166	0.4657	0.9691	0.0026	0.0413	0.0088	0.0957	0.9695	1	0.001	0.0076	0.4476	0.8771	0.0635	0.9012	100	100	100	88	100	100
	Nucleotide	Purine metabolism, (hypo)xanthine/inosine containing	xanthine	GC/MS	C00385	HMDB00292	1.11	1.15	1.04	1.04	1.47	1.41	1.16	1.1	1.48				0.2901	1	0.2025	0.9144	0.8276	1	0.3798	0.9025	0.0404	0.6166	0.2713	0.9082	0.339	0.6568	0.3978	0.7754	0.0644	0.3796	0.037	0.1041	0.0605	0.5004	0.7564	1	100	100	100	100	100	100
			hypoxanthine	GC/MS	C00262	HMDB00157	1.06	0.93	0.87	1.15	1.33	1.15	0.65	0.7	0.93				0.548	1	0.4345	1	0.1678	0.7578	0.3699	0.898	0.1937	0.8076	0.7278	1	0.0027	0.0422	0.011	0.1113	0.3289	0.7083	0.0002	0.002	0.5591	0.9314	0.2884	0.955	100	100	100	100	100	93
			inosine	LC/MS neg	C00294	HMDB00195	1.09	1.14	1.05	1.18	1.24	1.05	0.85	0.92	0.93				0.3792	1	0.2571	0.9563	0.7986	1	0.294	0.8747	0.1354	0.7526	0.7035	1	0.3031	0.6157	0.4647	0.8126	0.5389	0.8529	0.1709	0.3088	0.1556	0.674	0.9532	1	20	30	30	12	26	25
		Purine metabolism, adenine containing	N1-methyladenosine	LC/MS pos	C02494	HMDB03331	1.03	1.2	1.17	0.97	0.95	0.98	1.2	1.14	0.95				0.5967	1	0.0012	0.1453	0.0065	0.3566	0.6756	0.9897	0.5082	0.9763	0.8298	1	0.0025	0.0409	0.0432	0.2267	0.429	0.7956	0.0125	0.0463	0.1313	0.6571	0.0186	0.6602	100	100	100	96	100	100
			adenosine 5'-monophosphate (AMP)	LC/MS pos	C00020	HMDB00045	0.97	0.84	0.87	1.05	1.31	1.25	0.61	0.66	0.95				0.7785	1	0.0953	0.8171	0.1645	0.7578	0.9021	1	0.0831	0.6166	0.0717	0.6769	0.0002	0.0069	0.0005	0.0177	0.6567	0.9301	9.8277e-06	0.0002	0.9225	1	0.0259	0.6602	100	100	97	92	91	93
			adenosine 5'-diphosphate (ADP)	LC/MS neg	C00008	HMDB01341	0.87	0.77	0.88	1.15	0.85	0.74	0.75	0.99	0.83				0.4482	1	0.0483	0.7677	0.2205	0.8265	0.5755	0.9554	0.8799	1	0.4743	0.9764	0.005	0.0606	0.1455	0.4512	0.272	0.6751	0.0021	0.0128	0.2579	0.7247	0.428	1	100	100	100	100	100	100
		Purine metabolism, guanine containing	N2,N2-dimethylguanosine	LC/MS pos		HMDB04824	0.99	1.06	1.07	0.9	0.91	1	1.16	1.06	0.99				0.8302	1	0.4842	1	0.361	0.9202	0.2432	0.8747	0.2231	0.8204	0.9939	1	0.0607	0.2546	0.4153	0.7798	0.9757	1	0.1224	0.244	0.5955	0.9314	0.3928	1	97	90	97	96	100	100
			N6-carbamoylthreonyladenosine	LC/MS pos			1.03	1.14	1.11	1.04	1.1	1.07	1.14	1.15	1.1				0.6839	1	0.0648	0.7677	0.1487	0.7476	0.7725	1	0.2189	0.8204	0.3695	0.9691	0.0677	0.268	0.0916	0.3526	0.186	0.5544	0.0055	0.0258	0.0777	0.5451	0.9185	1	93	90	97	100	100	100
		Purine metabolism, urate metabolism	urate	LC/MS neg	C00366	HMDB00289	0.98	1.09	1.11	0.91	1.02	1.12	1.19	1.1	1.11				0.7728	1	0.2012	0.9139	0.1178	0.7224	0.0754	0.7224	0.9703	1	0.0763	0.6769	0.0107	0.0929	0.3601	0.7493	0.1842	0.5512	0.0061	0.0274	0.059	0.5004	0.4864	1	100	100	100	100	100	100
			allantoin	GC/MS	C02350	HMDB00462	1	1.09	1.09	0.87	0.98	1.12	1.4	1.23	1.26				0.7666	1	0.9656	1	0.7997	1	0.265	0.8747	0.6764	1	0.4646	0.9691	0.0149	0.1072	0.135	0.4293	0.0355	0.3419	0.0006	0.0053	0.5774	0.9314	0.8186	1	100	97	93	100	100	100
		Pyrimidine metabolism, orotate containing	orotate	GC/MS	C00295	HMDB00226	1.09	1.29	1.18	0.97	1.54	1.58	1.23	1.1	1.47				0.6561	1	0.1017	0.8375	0.2319	0.8339	0.7894	1	0.5136	0.9773	0.7182	1	0.3212	0.6398	0.4119	0.7798	0.9398	1	0.2718	0.4202	0.2616	0.7291	0.7791	1	30	37	53	42	52	54
		Pyrimidine metabolism, thymine containing	thymidine	LC/MS neg	C00214	HMDB00273	0.98	1.05	1.08	0.92	0.96	1.05	1.06	1	0.97				0.6242	1	0.2962	0.9579	0.1258	0.74	0.0892	0.757	0.3352	0.8835	0.4227	0.9691	0.1778	0.467	1	1	0.5157	0.8478	0.682	0.7545	0.1831	0.6749	0.3529	0.9918	3	0	10	12	0	7
		Pyrimidine metabolism, uracil containing	uridine	LC/MS neg	C00299	HMDB00296	1.12	0.99	0.89	0.98	0.91	0.93	0.94	0.82	0.86				0.1158	1	0.9614	1	0.1273	0.74	0.804	1	0.0876	0.6273	0.1603	0.8446	0.4431	0.7501	0.0144	0.1254	0.0098	0.1684	0.0009	0.007	0.1159	0.6346	0.347	0.9918	100	100	100	100	100	100
			pseudouridine	LC/MS neg	C02067	HMDB00767	0.96	1.07	1.12	0.89	0.95	1.07	1.25	1.15	1.1				0.5228	1	0.7003	1	0.3064	0.8881	0.1503	0.8147	0.216	0.8204	0.7891	1	0.0142	0.1052	0.1351	0.4293	0.3896	0.7577	0.0057	0.0262	0.3236	0.7782	0.5063	1	100	100	100	100	100	100
	Cofactors and vitamins	Ascorbate and aldarate metabolism	ascorbate (Vitamin C)	GC/MS	C00072	HMDB00044	0.62	2.32	3.72	0.72	1.83	2.55	1.93	2.23	1.52				0.7323	1	0.1641	0.8908	0.0837	0.6731	0.4804	0.9322	0.9711	1	0.4516	0.9691	0.018	0.1261	0.0592	0.2755	0.2721	0.6751	0.0021	0.0128	0.2226	0.7219	0.6345	1	87	83	90	100	91	82
			threonate	GC/MS	C01620	HMDB00943	0.95	1.08	1.13	0.95	0.97	1.03	1.27	1.27	1.15				0.6433	1	0.8683	1	0.5295	1	0.7744	1	0.9877	1	0.7593	1	0.1362	0.4014	0.1152	0.3973	0.1696	0.5323	0.0108	0.043	0.7902	0.9928	0.9802	1	100	100	100	100	100	100
			arabonate	GC/MS		HMDB00539	1.02	1.21	1.18	0.94	1.07	1.14	1.41	1.29	1.25				0.7799	1	0.1242	0.8619	0.2075	0.8034	0.9258	1	0.6827	1	0.6239	1	0.0058	0.0682	0.0203	0.1491	0.0811	0.4091	0.0001	0.0012	0.3252	0.7796	0.7386	1	97	97	100	100	100	100
		Biotin metabolism	biotin	LC/MS pos	C00120	HMDB00030	1	1	1	1	1	1	1	1	1				1	1	1	1	1	1	1	1	1	1	1	1	1	1	1	1	1	1	1	0.8747	1	1	1	1	0	0	0	4	0	0
		Hemoglobin and porphyrin metabolism	heme	LC/MS pos	C00032	HMDB03178	1.41	1.55	1.1	0.78	0.82	1.06	1.96	1.08	1.04				0.0506	1	0.0531	0.7677	0.9832	1	0.6203	0.9795	0.5084	0.9763	0.8915	1	0.0122	0.0967	0.918	1	0.9866	1	0.1336	0.2593	0.5772	0.9314	0.13	0.9254	50	77	63	69	74	61
			L-urobilin	LC/MS pos	C05793	HMDB04159	1.1	1.16	1.05	3.01	1.21	0.4	1.33	3.64	1.39				0.8411	1	0.491	1	0.6252	1	0.0158	0.5807	0.0582	0.6166	0.5262	1	0.5401	0.824	0.0839	0.3373	0.5018	0.8421	0.2908	0.4364	0.0918	0.581	0.247	0.9254	33	33	40	12	35	43
			bilirubin (Z,Z)	LC/MS neg	C00486	HMDB00054	0.79	0.99	1.25	0.89	0.83	0.93	0.92	1.04	0.77				0.8641	1	0.5268	1	0.4216	0.9494	0.5647	0.9476	0.242	0.8235	0.5834	1	0.559	0.8429	0.897	1	0.2155	0.61	0.7744	0.8058	0.8507	1	0.4083	1	100	100	100	100	100	100
			bilirubin (E,E)	LC/MS pos			0.86	0.85	0.99	0.93	0.95	1.02	0.88	0.95	0.98				0.2284	1	0.3586	0.9713	0.7734	1	0.6386	0.9804	0.8908	1	0.7301	1	0.2345	0.5388	0.6085	0.9009	0.65	0.9276	0.2144	0.3657	0.5038	0.9194	0.8457	1	100	100	100	100	100	100
			bilirubin (E,Z or Z,E)	LC/MS pos			0.86	0.96	1.11	0.96	0.95	0.98	0.91	1.01	0.9				0.1632	1	0.7286	1	0.2939	0.8681	0.9657	1	0.9915	1	0.9568	1	0.3915	0.7029	0.668	0.9325	0.6014	0.898	0.5948	0.7034	0.6002	0.9324	0.6462	1	90	73	87	81	78	93
			biliverdin	LC/MS neg	C00500	HMDB01008	0.96	0.92	0.96	0.99	1.02	1.03	0.82	0.85	0.91				0.6446	1	0.5385	1	0.8776	1	0.7551	1	0.7785	1	0.9641	1	0.2018	0.4895	0.2596	0.6315	0.322	0.7083	0.0508	0.132	0.7928	0.9928	0.9755	1	100	100	100	100	100	100
		Nicotinate and nicotinamide metabolism	nicotinamide	LC/MS pos	C00153	HMDB01406	0.95	0.87	0.92	1.11	1.09	0.99	0.67	0.79	0.85				0.7251	1	0.0877	0.8171	0.1739	0.7578	0.9026	1	0.6819	1	0.6024	1	0.0006	0.0162	0.0018	0.0403	0.1513	0.5127	5.6092e-06	0.0001	0.6716	0.9757	0.2685	0.9254	100	100	100	100	100	93
			nicotinamide adenine dinucleotide (NAD+)	LC/MS neg	C00003	HMDB00902	0.91	1.09	1.19	0.88	1.02	1.15	1.11	1.07	1.04				0.6115	1	0.4944	1	0.2343	0.837	0.6844	0.9909	0.7254	1	0.4515	0.9691	0.6915	0.9385	0.662	0.9276	0.9229	1	0.5878	0.6989	0.3957	0.8392	0.9633	1	23	20	33	27	22	29
			adenosine 5'diphosphoribose	LC/MS neg	C00301	HMDB01178	0.93	0.84	0.91	1.08	1.15	1.06	0.6	0.71	0.83				0.5799	1	0.0563	0.7677	0.1733	0.7578	0.8528	1	0.1844	0.7965	0.2725	0.9082	2.3836e-05	0.0018	0.0006	0.0212	0.2447	0.6581	5.0569e-07	1.4947e-05	0.9369	1	0.0589	0.9012	100	100	90	73	70	89
			nicotinurate	LC/MS neg	C05380	HMDB03269	1	1	1	1	1	1	1	1	1				1	1	1	1	1	1	1	1	1	1	1	1	1	1	1	1	1	1	1	0.8747	1	1	1	1	0	0	3	0	0	4
			trigonelline (N'-methylnicotinate)	LC/MS pos	C01004	HMDB00875	0.78	0.88	1.14	0.5	0.93	1.85	1.64	1.07	1.74				0.4005	1	0.4847	1	0.8868	1	0.0531	0.6523	0.8958	1	0.0655	0.665	0.1495	0.4276	0.8628	1	0.0441	0.3686	0.0394	0.1081	0.121	0.6402	0.4337	1	80	73	70	88	83	89
		Pantothenate and CoA metabolism	pantothenate	LC/MS pos	C00864	HMDB00210	0.67	0.75	1.12	0.97	1.06	1.1	1.01	1.47	1.43				0.1104	1	0.1716	0.8942	0.8168	1	0.3278	0.8784	0.5084	0.9763	0.7216	1	0.1574	0.4402	0.0654	0.2918	0.0363	0.3419	0.0022	0.0132	0.1663	0.674	0.8901	1	100	100	100	100	100	100
			alpha-lipoate	LC/MS neg	C00725	HMDB01451	1	1	1	0.93	0.93	1	1.08	1	1				1	1	1	1	1	1	0.084	0.7519	0.0695	0.6166	1	1	0.0651	0.2661	1	1	1	1	0.2877	0.4326	0.3208	0.7782	0.3208	0.9826	0	0	0	4	0	4
		Pyridoxal metabolism	pyridoxate	LC/MS neg	C00847	HMDB00017	0.34	0.79	2.32	1.13	1.55	1.37	0.57	1.89	1.11				0.0073	1	0.7684	1	0.0164	0.4226	0.6842	0.9909	0.8148	1	0.5221	1	0.806	0.9956	0.0626	0.2828	0.7781	0.9896	0.2596	0.4095	0.0553	0.499	0.2895	0.955	93	90	90	100	87	100
		Tocopherol metabolism	alpha-tocopherol	GC/MS	C02477	HMDB01893	0.89	1.04	1.17	0.9	1.02	1.13	1.13	1.15	1.11				0.5412	1	0.5906	1	0.2513	0.8559	0.5542	0.9433	0.5471	0.9877	0.237	0.9019	0.1769	0.467	0.2061	0.5543	0.1411	0.5068	0.0192	0.0634	0.258	0.7247	0.9951	1	100	100	100	100	100	100
			beta-tocopherol	GC/MS	C14152	HMDB06335	1.05	1.04	0.99	0.95	1.03	1.09	0.98	0.88	0.97				0.991	1	0.6874	1	0.6791	1	0.9908	1	0.6889	1	0.6898	1	0.5851	0.8571	0.5821	0.8826	0.7999	0.9931	0.6187	0.7203	0.9999	1	0.8023	1	97	87	80	81	87	86
			delta-tocopherol	GC/MS	C14151	HMDB02902	0.93	1.28	1.37	1.03	0.99	0.96	1.42	1.56	1.09				0.7644	1	0.1806	0.9035	0.1019	0.6902	0.5869	0.9617	0.8424	1	0.4565	0.9691	0.1139	0.3632	0.0185	0.1446	0.9258	1	0.0185	0.0626	0.7214	0.9822	0.2427	0.9254	67	70	80	81	91	79
			gamma-tocopherol	GC/MS	C02483	HMDB01492	1.19	1.21	1.02	1.04	1.03	0.98	1.17	1.03	1				0.1148	1	0.1259	0.8619	0.9625	1	0.75	1	0.9012	1	0.8384	1	0.1738	0.4646	0.6274	0.9105	0.8046	0.9931	0.7223	0.7761	0.5795	0.9314	0.3657	0.9918	100	100	100	100	100	100
			gamma-CEHC	LC/MS neg		HMDB01931	0.97	1.04	1.07	1.31	0.96	0.74	0.93	1.25	0.86				0.673	1	0.6477	1	0.3798	0.9368	0.5682	0.9515	0.3361	0.8835	0.1316	0.8	0.9155	1	0.3792	0.7674	0.1211	0.4771	0.6788	0.7545	0.8629	1	0.2286	0.9254	93	93	97	100	91	96
			gamma-CEHC glucuronide	LC/MS neg			1.08	1.19	1.1	1.12	0.88	0.79	1.5	1.55	1.11				0.541	1	0.1869	0.9035	0.477	0.9872	0.4288	0.9113	0.3731	0.8965	0.0966	0.7313	0.0094	0.0885	0.0059	0.0763	0.6525	0.9276	0.0008	0.0064	0.5867	0.9314	0.1655	0.9254	27	30	40	46	48	36
			alpha-CEHC glucuronide	LC/MS neg			0.89	0.95	1.07	0.83	0.51	0.62	2	1.87	1.08				0.4329	1	0.7228	1	0.6672	1	0.5506	0.9433	0.3925	0.9118	0.1523	0.8446	0.3443	0.6568	0.0247	0.1704	0.6695	0.9332	0.0345	0.0987	0.6347	0.9557	0.3846	1	10	0	7	12	17	14
		Vitamin B6 metabolism	pyridoxine (Vitamin B6)	LC/MS neg	C00314	HMDB02075	1	1	1	1	1	1	1	1	1				1	1	1	1	1	1	1	1	1	1	1	1	1	1	1	1	1	1	1	0.8747	1	1	1	1	0	0	0	0	0	4
	Xenobiotics	Benzoate metabolism	hippurate	LC/MS neg	C01586	HMDB00714	0.8	0.96	1.2	0.94	0.93	0.99	1.16	1.36	1.12				0.4856	1	0.5505	1	0.9199	1	0.6069	0.9795	0.9259	1	0.5397	1	0.6997	0.9385	0.6233	0.9105	0.2825	0.6762	0.2637	0.4123	0.694	0.9809	0.878	1	100	100	100	100	100	100
			3-methyl catechol sulfate 1	LC/MS neg			1.03	1.61	1.55	0.67	1.71	2.56	2.53	1.64	2.7				0.9628	1	0.5615	1	0.5306	1	0.0785	0.7299	0.5337	0.9877	0.0173	0.4359	0.0211	0.1378	0.6411	0.9168	0.0153	0.2314	0.0032	0.0171	0.0903	0.5761	0.3226	0.9826	67	63	57	81	48	79
			4-methylcatechol sulfate	LC/MS neg			1.04	1.22	1.17	0.83	1.13	1.35	1.19	0.96	1.1				0.966	1	0.3191	0.9642	0.3402	0.9104	0.7982	1	0.4687	0.9675	0.6588	1	0.9692	1	0.7936	1	0.8497	1	0.9435	0.8747	0.4356	0.8711	0.9498	1	97	97	97	100	100	100
			2-hydroxyhippurate (salicylurate)	LC/MS neg	C07588	HMDB00840	0.19	1.37	7.38	2.84	11.08	3.9	0.64	9.83	5.19				0.4941	1	0.3135	0.9619	0.0918	0.6902	0.3281	0.8784	0.0503	0.6166	0.3638	0.9691	0.391	0.7029	0.014	0.1251	0.0557	0.3745	0.0026	0.0151	0.0722	0.5376	0.4887	1	23	23	40	42	48	61
			3-hydroxyhippurate	LC/MS neg		HMDB06116	0.85	0.79	0.93	0.64	0.76	1.17	2	1.52	1.92				0.661	1	0.1926	0.9035	0.386	0.9368	0.0737	0.7224	0.1135	0.7122	0.7715	1	0.0138	0.1047	0.3405	0.7322	0.0312	0.3251	0.0015	0.0103	0.0977	0.5997	0.556	1	73	70	47	88	78	75
			4-hydroxyhippurate	LC/MS neg			0.78	1.27	1.63	1.43	1.21	0.85	1.48	2.73	1.41				0.794	1	0.3862	0.9794	0.5445	1	0.4338	0.9116	0.5351	0.9877	0.8443	1	0.0572	0.2427	0.0167	0.1343	0.0832	0.4091	0.0006	0.005	0.557	0.9314	0.8491	1	93	93	97	100	100	100
			catechol sulfate	LC/MS neg	C00090		1.02	1.04	1.02	0.76	0.92	1.21	1.29	0.96	1.14				0.8688	1	0.6125	1	0.7327	1	0.2259	0.8747	0.6914	1	0.3957	0.9691	0.4335	0.7408	0.7325	0.975	0.3763	0.7469	0.4561	0.5896	0.5922	0.9314	0.6384	1	100	100	100	100	100	100
			benzoate	GC/MS	C00180	HMDB01870	1	1.05	1.05	1.04	1.01	0.97	0.95	0.99	0.91				0.9436	1	0.1233	0.8619	0.1413	0.7449	0.1599	0.8318	0.5438	0.9877	0.398	0.9691	0.0698	0.275	0.7101	0.9652	0.0066	0.1495	0.0054	0.0257	0.2991	0.7739	0.2661	0.9254	100	100	100	100	100	100
			3-ethylphenylsulfate	LC/MS neg	C14386		1.2	2.22	1.85	2.39	1.44	0.6	1.12	2.24	0.72				0.5936	1	0.0088	0.4026	0.0358	0.5651	0.4033	0.9025	0.2064	0.8204	0.7078	1	0.6999	0.9385	0.46	0.8106	0.3712	0.7465	0.8757	0.8595	0.023	0.4945	0.4764	1	0	7	23	4	9	18
			4-ethylphenylsulfate	LC/MS neg	C13637		0.6	0.9	1.5	1.03	0.81	0.79	0.49	0.83	0.44				0.2259	1	0.722	1	0.1179	0.7224	0.6792	0.9909	0.8595	1	0.5541	1	0.1239	0.3821	0.9483	1	0.0363	0.3419	0.0431	0.1173	0.8043	0.9928	0.3028	0.9681	93	100	100	96	96	96
			4-vinylphenol sulfate	LC/MS neg	C05627	HMDB04072	0.99	1.14	1.15	1.24	1.19	0.95	1.09	1.37	1.14				0.816	1	0.7075	1	0.8866	1	0.7166	1	0.4339	0.9422	0.6976	1	0.4479	0.7533	0.5648	0.8755	0.7403	0.9629	0.3352	0.4785	0.7103	0.9809	0.9519	1	100	100	100	100	100	96
			O-methylcatechol sulfate	LC/MS neg			1.06	1.47	1.39	0.53	0.82	1.54	2.19	1.1	1.22				0.8978	1	0.4594	1	0.5408	1	0.0419	0.6523	0.4759	0.9705	0.165	0.8446	0.0046	0.0588	0.5881	0.885	0.1452	0.5127	0.0058	0.0262	0.2591	0.7247	0.2673	0.9254	100	100	97	96	100	100
		Chemical	glycolate (hydroxyacetate)	GC/MS	C00160	HMDB00115	0.96	1.21	1.27	0.99	1.01	1.02	1.23	1.26	1.02				0.431	1	0.0006	0.1453	3.1345e-05	0.0242	0.6431	0.9804	0.8886	1	0.5441	1	0.0003	0.0083	0.0002	0.0082	0.6166	0.906	5.4305e-06	0.0001	0.0028	0.3543	0.0239	0.6602	100	100	100	100	100	100
			iminodiacetate (IDA)	GC/MS		HMDB11753	0.97	1.99	2.05	0.93	0.83	0.89	2.71	2.6	1.13				0.8825	1	0.0013	0.1453	0.0008	0.1272	0.2967	0.8747	0.2175	0.8204	0.8942	1	1.5996e-07	3.0873e-05	2.3501e-05	0.0018	0.2757	0.6751	2.0831e-09	1.4067e-07	0.0853	0.5604	0.005	0.4844	100	100	100	100	100	100
			2-hydroxyisobutyrate	GC/MS		HMDB00729	0.96	1.08	1.13	0.86	0.8	0.93	1.52	1.37	1.12				0.5243	1	0.6565	1	0.2801	0.8681	0.4067	0.9025	0.222	0.8204	0.7341	1	0.0073	0.0774	0.0194	0.1476	0.2899	0.6762	0.0005	0.0044	0.5786	0.9314	0.4408	1	100	100	100	100	100	100
			glycerol 2-phosphate	GC/MS	C02979	HMDB02520	0.97	1	1.04	1.13	1	0.89	0.88	1.03	0.88				0.8076	1	0.7871	1	0.6076	1	0.3983	0.9025	0.9109	1	0.3336	0.9672	0.1913	0.4746	0.8678	1	0.0874	0.4091	0.0704	0.1645	0.888	1	0.5483	1	100	100	100	100	96	100
			2-ethylhexanoate	GC/MS			0.99	1.18	1.19	1.09	0.99	0.91	0.89	0.99	0.75				0.8174	1	0.1307	0.8678	0.082	0.6731	0.1355	0.8137	0.5794	0.9987	0.3244	0.9644	0.092	0.3169	0.8999	1	0.009	0.1653	0.0181	0.0626	0.3397	0.8022	0.1562	0.9254	100	100	100	100	100	100
			bisphenol A monosulfate	LC/MS neg			0.91	1.29	1.41	0.88	1.13	1.29	1.1	1.06	0.96				0.7779	1	0.9402	1	0.7211	1	0.4219	0.9073	0.923	1	0.3628	0.9691	0.713	0.9423	0.8323	1	0.688	0.9395	0.7553	0.7956	0.6172	0.9435	0.8905	1	37	40	40	46	35	32
			2-piperidinone	GC/MS			1.16	1.2	1.03	0.49	0.58	1.17	1.84	0.78	0.88				0.533	1	0.7468	1	0.7635	1	0.2197	0.8747	0.47	0.9675	0.5814	1	0.1703	0.4613	0.6017	0.8966	0.7372	0.9629	0.504	0.6256	0.8823	1	0.411	1	77	83	77	88	87	89
			dimethyl sulfone	LC/MS pos	C11142	HMDB04983	2.08	0.8	0.39	1.29	1.61	1.25	3.76	2.33	7.53				0.9163	1	0.4272	0.9967	0.3688	0.9244	0.5273	0.9396	0.4822	0.9744	0.9702	1	0.094	0.3211	0.0303	0.1874	0.0015	0.0606	6.9409e-05	0.0009	0.8125	0.9928	0.5661	1	100	100	100	100	100	100
			3-aminophenol	LC/MS neg	C05058		1.08	1.68	1.55	0.99	1.28	1.29	1.12	1.03	0.86				0.662	1	0.2732	0.9563	0.5092	1	0.9165	1	0.2825	0.8326	0.2517	0.9019	0.4931	0.7877	0.8828	1	0.4617	0.8174	0.3706	0.5077	0.2536	0.7247	0.9064	1	0	3	3	8	4	14
			2-aminophenol sulfate	LC/MS neg			1.4	1.06	0.76	0.57	0.57	0.99	1.82	0.74	0.97				0.2335	1	0.6284	1	0.0948	0.6902	0.1202	0.8103	0.1946	0.8076	0.743	1	0.1242	0.3821	0.2191	0.5756	0.4836	0.8296	0.583	0.6948	0.4217	0.8522	0.1374	0.9254	77	80	63	81	70	79
		Drug	quetiapine	LC/MS pos	C07397 C00458	HMDB05021	1	1	1	1	1	1	1	1	1				1	1	1	1	1	1	1	1	1	1	1	1	1	1	1	1	1	1	1	0.8747	1	1	1	1	0	0	3	0	0	0
			codeine	LC/MS pos		HMDB04995	1	1	1	1	1	1	1	1	1				1	1	1	1	1	1	1	1	1	1	1	1	1	1	1	1	1	1	1	0.8747	1	1	1	1	0	0	0	0	0	4
			salicylate	GC/MS	C00805	HMDB01895	0.04	0.39	9.94	2.98	16.96	5.69	0.17	13	7.44				0.363	1	0.5478	1	0.1318	0.7413	0.2848	0.8747	0.039	0.6166	0.3577	0.9691	0.6971	0.9385	0.0208	0.1512	0.0514	0.3745	0.0073	0.0316	0.1093	0.6158	0.3367	0.9918	43	40	60	58	52	75
			salicyluric glucuronide	LC/MS neg			0.43	1.33	3.08	5.13	5.28	1.03	0.7	8.26	2.75				0.7331	1	0.1584	0.8877	0.0805	0.6731	0.442	0.9149	0.1427	0.7526	0.5219	1	0.1122	0.3609	0.0086	0.0953	0.0798	0.4091	0.0006	0.0054	0.0951	0.592	0.6832	1	13	17	37	42	43	61
			4-acetaminophen sulfate	LC/MS neg	C06804	HMDB01859	1.05	0.31	0.29	0.43	0.14	0.32	1.29	0.53	0.58				0.532	1	0.4176	0.9967	0.8524	1	0.127	0.8137	0.0663	0.6166	0.819	1	0.5042	0.7946	0.7239	0.9719	0.6637	0.9332	0.9434	0.8747	0.131	0.6571	0.685	1	30	23	23	27	17	14
			4-acetamidophenol	LC/MS pos	C06804	HMDB01859	0.72	0.95	1.31	0.88	0.73	0.83	1.02	1.25	0.79				0.4412	1	0.5208	1	0.8979	1	0.3055	0.8769	0.2831	0.8326	0.9975	1	0.567	0.8508	0.8323	1	0.9198	1	0.6092	0.7152	0.3524	0.8022	0.9404	1	13	10	3	19	4	11
			p-acetamidophenylglucuronide	LC/MS neg		HMDB10316	0.37	1.38	3.71	0.94	0.4	0.42	2.42	6.17	0.7				0.6033	1	0.4429	1	0.804	1	0.1055	0.7805	0.0801	0.6166	0.9616	1	0.1904	0.4746	0.9405	1	0.7864	0.9904	0.3423	0.4847	0.1496	0.674	0.6457	1	20	20	10	27	13	11
			2-hydroxyacetaminophen sulfate	LC/MS neg			0.55	0.74	1.35	1.02	0.46	0.45	1.38	2.57	0.85				0.5142	1	0.4228	0.9967	0.8811	1	0.1017	0.7805	0.086	0.6273	0.9981	1	0.285	0.5912	0.9569	1	0.9263	1	0.5256	0.6489	0.1361	0.6587	0.6898	1	20	17	20	27	13	11
			2-methoxyacetaminophen sulfate	LC/MS neg			0.63	0.86	1.38	0.52	0.53	1.02	1.53	1.28	0.95				0.4332	1	0.3912	0.9794	0.941	1	0.0465	0.6523	0.0869	0.6273	0.709	1	0.1968	0.484	0.9304	1	0.7037	0.9514	0.3658	0.5051	0.0851	0.5604	0.6161	1	17	10	7	27	9	11
			3-(cystein-S-yl)acetaminophen	LC/MS pos			0.71	1.86	2.62	0.42	0.47	1.12	2.24	1.32	0.56				0.518	1	0.62	1	0.8802	1	0.0623	0.704	0.1201	0.7188	0.692	1	0.1344	0.3992	0.9051	1	0.6877	0.9395	0.2471	0.3982	0.1552	0.674	0.5915	1	17	10	7	27	13	11
			2-methoxyacetaminophen glucuronide	LC/MS pos			1.04	1.38	1.33	1.66	1.24	0.75	1.25	2	1.12				0.9393	1	0.7786	1	0.8375	1	0.3436	0.8821	0.6002	0.9999	0.6476	1	0.4725	0.768	0.831	1	0.6413	0.9271	0.5834	0.6948	0.7321	0.9844	0.7976	1	23	13	7	23	4	14
			2-propylpentanoate (valproate)	GC/MS	C07185	HMDB01877	1	1	1	1	1	1	1	1	1				1	1	1	1	1	1	1	1	1	1	1	1	1	1	1	1	1	1	1	0.8747	1	1	1	1	0	0	3	0	4	0
			ibuprofen	LC/MS neg	D00126	HMDB01925	2.34	0.09	0.04	52.57	66.99	1.27	0.02	0.52	17.87				0.2395	1	0.141	0.876	0.7656	1	0.5712	0.9524	0.1251	0.7274	0.3617	0.9691	0.0275	0.1495	0.6425	0.9168	0.4349	0.7996	0.2673	0.4168	0.8854	1	0.1038	0.9254	33	17	13	8	13	18
			carboxyibuprofen	LC/MS neg			0.7	1.13	1.62	1.05	18.06	17.25	0.49	0.73	7.79				0.4961	1	0.5658	1	0.9152	1	0.9719	1	0.1894	0.8057	0.2169	0.9019	0.3784	0.689	0.8558	1	0.3042	0.6947	0.9723	0.8747	0.6133	0.9412	0.3936	1	13	10	7	8	9	11
			pioglitazone	LC/MS pos	C07675		1	1	1	1.05	1.15	1.09	1.09	1.15	1.26				1	1	1	1	1	1	0.9091	1	0.7698	1	0.8672	1	0.3211	0.6398	0.2816	0.6649	0.1891	0.5551	0.0522	0.1345	0.9773	1	0.9773	1	0	0	0	8	4	7
			hydroxypioglitazone	LC/MS pos			1	1	1	0.88	0.89	1.01	1.18	1.03	1.05				1	1	1	1	1	1	0.0184	0.5807	0.0292	0.5994	0.77	1	0.0015	0.028	0.5018	0.8356	0.3076	0.6983	0.0051	0.025	0.152	0.674	0.152	0.9254	0	0	0	15	9	11
			furosemide	LC/MS neg	D00331	HMDB01933	1	1	1	1	2.39	2.39	1	1	2.39				1	1	1	1	1	1	1	1	0.0029	0.3051	0.0039	0.3009	1	1	1	1	0.002	0.0653	0.0791	0.1805	0.0433	0.499	0.0433	0.7783	0	0	0	4	0	11
			Gemfibrozil	LC/MS neg	D00334		1	1	1	1	1	1	1	1	1				1	1	1	1	1	1	1	1	1	1	1	1	1	1	1	1	1	1	1	0.8747	1	1	1	1	0	0	3	0	4	0
			hydroxybupropion	LC/MS pos		HMDB12235	1	1	1	1	1	1	1	1	1				1	1	1	1	1	1	1	1	1	1	1	1	1	1	1	1	1	1	1	0.8747	1	1	1	1	3	0	0	0	9	0
			naproxen	LC/MS neg	C01517	HMDB01923	1.24	1.38	1.11	4	0.77	0.19	1.32	4.23	0.74				0.6385	1	0.5838	1	0.9378	1	0.5508	0.9433	0.6243	1	0.2804	0.9159	0.5967	0.8653	0.4903	0.8346	0.6126	0.9055	0.6681	0.7482	0.69	0.9801	0.6511	1	7	7	7	8	9	4
			desmethylnaproxen sulfate	LC/MS neg			1.08	1.25	1.17	1.79	0.84	0.47	1.16	1.94	0.78				0.7632	1	0.3338	0.9664	0.5054	1	0.2951	0.8747	0.486	0.9751	0.083	0.6963	0.6088	0.8692	0.1956	0.5413	0.2504	0.6581	0.6773	0.7545	0.5761	0.9314	0.2088	0.9254	3	3	7	8	9	0
			metformin	GC/MS	C07151	HMDB01921	1	1	1	1.1	1.19	1.08	6.18	6.83	7.38				1	1	1	1	1	1	0.3464	0.8821	0.1179	0.7188	0.5756	1	1.4009e-09	1.0815e-06	4.9905e-07	6.4211e-05	2.0738e-06	0.0004	0	0	0.5167	0.9234	0.5167	1	0	0	0	73	57	50
			metoprolol	LC/MS pos	D02358	HMDB01932	1	1.01	1.01	1.02	1.17	1.15	1	1.02	1.16				1	1	0.8125	1	0.8125	1	0.6955	0.9909	0.1196	0.7188	0.2663	0.9082	0.9472	1	0.6396	0.9168	0.1474	0.5127	0.2573	0.4075	0.3981	0.8396	0.6095	1	0	0	3	8	4	4
			metoprolol acid metabolite	LC/MS pos			1	1.08	1.08	1.02	0.97	0.95	1.15	1.17	1.03				1	1	0.4618	1	0.4618	0.9795	0.6989	0.9909	0.9551	1	0.6542	1	0.2272	0.5268	0.1179	0.4027	0.6514	0.9276	0.0612	0.1487	0.8951	1	0.6994	1	0	0	3	8	13	7
			hydroquinone sulfate	LC/MS neg	C00530	HMDB02434	1	1.08	1.08	0.94	0.89	0.95	1.2	1.12	0.98				0.9118	1	0.2735	0.9563	0.3247	0.9043	0.4005	0.9025	0.1264	0.7274	0.53	1	0.0186	0.127	0.1871	0.5232	0.8051	0.9931	0.0457	0.123	0.8549	1	0.1712	0.9254	3	10	20	27	17	14
			allopurinol riboside	LC/MS neg			1	1	1	1	1	1	1	1	1				1	1	1	1	1	1	1	1	1	1	1	1	1	1	1	1	1	1	1	0.8747	1	1	1	1	0	0	0	4	0	7
			famotidine	LC/MS pos	D00318	HMDB01919	1	1	1	1.07	1	0.94	1	1.07	1				1	1	1	1	1	1	0.0505	0.6523	1	1	0.0467	0.5302	1	1	0.0435	0.2267	1	1	0.2284	0.3799	0.2446	0.7219	0.2446	0.9254	0	0	0	0	4	4
			fluoxetine	LC/MS pos	D00326		1	1	1	1	1	1	1	1	1				1	1	1	1	1	1	1	1	1	1	1	1	1	1	1	1	1	1	1	0.8747	1	1	1	1	3	0	0	0	0	0
			norfluoxetine	LC/MS pos			1	1	1	1	1	1	1	1	1				1	1	1	1	1	1	1	1	1	1	1	1	1	1	1	1	1	1	1	0.8747	1	1	1	1	3	0	0	0	0	0
			topiramate	LC/MS pos	C07502	HMDB05034	1	1	1	1	1	1	1	1	1				1	1	1	1	1	1	1	1	1	1	1	1	1	1	1	1	1	1	1	0.8747	1	1	1	1	0	0	3	0	4	0
			1-hydroxy-2-naphthalenecarboxylate	LC/MS neg	C03203		1	1	1	1	1	1	1	1	1				1	1	1	1	1	1	1	1	1	1	1	1	1	1	1	1	1	1	1	0.8747	1	1	1	1	0	3	0	0	0	0
			celecoxib	LC/MS pos	C07589	HMDB05014	1	1	1	1	1	1	1	1	1				1	1	1	1	1	1	1	1	1	1	1	1	1	1	1	1	1	1	1	0.8747	1	1	1	1	0	0	0	4	0	0
			diltiazem	LC/MS pos	C06958		1	1	1	1	1	1	1	1	1				1	1	1	1	1	1	1	1	1	1	1	1	1	1	1	1	1	1	1	0.8747	1	1	1	1	0	0	0	0	9	0
			diphenhydramine	LC/MS pos	C06960		1	1	1	1	1	1	1	1	1				1	1	1	1	1	1	1	1	1	1	1	1	1	1	1	1	1	1	1	0.8747	1	1	1	1	0	0	3	0	0	4
			ibuprofen acyl glucuronide	LC/MS neg			1.01	1.02	1.01	1	1.21	1.21	0.98	0.97	1.16				0.8196	1	0.7032	1	0.8784	1	1	1	0.0143	0.4384	0.0177	0.4359	0.713	0.9423	0.5701	0.8774	0.0712	0.401	0.6366	0.7314	0.0756	0.5441	0.18	0.9254	7	7	7	0	0	11
			pantoprazole	LC/MS neg	C11806	HMDB05017	1	1	1	1.17	0.99	0.85	1.16	1.36	1.15				1	1	1	1	1	1	0.6331	0.9804	0.947	1	0.5824	1	0.3451	0.6568	0.1606	0.4807	0.3713	0.7465	0.0611	0.1487	0.908	1	0.908	1	3	0	0	4	4	4
			ranitidine	LC/MS pos	D00422	HMDB01930	1	1	1	1	1	1	1	1	1				1	1	1	1	1	1	1	1	1	1	1	1	1	1	1	1	1	1	1	0.8747	1	1	1	1	3	0	0	0	0	0
			venlafaxine	LC/MS pos	C07187	HMDB05016	1	1	1	1	1	1	1	1	1				1	1	1	1	1	1	1	1	1	1	1	1	1	1	1	1	1	1	1	0.8747	1	1	1	1	0	0	0	0	4	0
			hydrochlorothiazide	LC/MS neg	C07041	HMDB01928	0.73	0.7	0.97	0.7	0.49	0.71	1.74	1.67	1.22				0.3948	1	0.2966	0.9579	0.8465	1	0.0731	0.7224	0.0066	0.3975	0.4075	0.9691	0.0073	0.0774	0.1204	0.4074	0.3447	0.727	0.0029	0.016	0.0221	0.4945	0.4385	1	7	3	0	38	17	11
			gabapentin	LC/MS pos	D00332	HMDB05015	1	1	1	1.21	1.03	0.85	1.07	1.29	1.1				1	1	1	1	1	1	0.4745	0.932	0.7734	1	0.6532	1	0.3437	0.6568	0.0992	0.368	0.2069	0.5983	0.0262	0.0812	0.8663	1	0.8663	1	0	0	3	8	4	11
			benzoylecgonine	LC/MS pos	C10847		1	1	1	1	1	1	1	1	1				1	1	1	1	1	1	1	1	1	1	1	1	1	1	1	1	1	1	1	0.8747	1	1	1	1	0	0	0	0	4	7
			olanzapine	LC/MS pos	C07322	HMDB05012	1	1	1	1	1	1	1	1	1				1	1	1	1	1	1	1	1	1	1	1	1	1	1	1	1	1	1	1	0.8747	1	1	1	1	0	0	3	0	0	0
			mirtazapine	LC/MS pos	C07570 D00563		1	1	1	1.05	1	0.95	1	1.05	1				1	1	1	1	1	1	0.0505	0.6523	1	1	0.0467	0.5302	1	1	0.0435	0.2267	1	1	0.2284	0.3799	0.2446	0.7219	0.2446	0.9254	0	0	3	0	4	0
			paroxetine	LC/MS pos	D02362 C07415		1.13	1.06	0.94	1.02	1	0.98	1	0.9	0.94				0.1604	1	0.2399	0.9525	0.8179	1	0.7536	1	1	1	0.7495	1	1	1	0.3241	0.7169	0.2481	0.6581	0.2166	0.3671	0.4844	0.9099	0.6761	1	0	3	7	4	4	0
			atenolol	LC/MS pos	D00235	HMDB01924	1.29	1	0.78	1.25	1	0.8	1	0.97	1				0.0689	1	1	1	0.0689	0.6487	0.1817	0.8554	1	1	0.1744	0.8446	1	1	0.7488	0.9836	1	1	0.8491	0.8541	0.0403	0.499	0.9653	1	0	7	0	0	9	4
			omeprazole	LC/MS neg	C07324	HMDB01913	0.87	0.87	1	0.94	0.9	0.95	0.98	1.05	1				0.0719	1	0.0719	0.7784	1	1	0.2905	0.8747	0.0572	0.6166	0.4396	0.9691	0.8408	1	0.4326	0.7914	1	1	0.5608	0.6762	0.0246	0.4945	0.8403	1	7	0	0	19	4	0
			escitalopram	LC/MS pos		HMDB05028	1.2	1.6	1.34	1.45	0.93	0.64	1.07	1.3	0.62				0.3426	1	0.0192	0.4943	0.1595	0.7578	0.1031	0.7805	0.69	1	0.0416	0.5302	0.6852	0.937	0.2323	0.5939	0.0214	0.275	0.7167	0.7761	0.1629	0.674	0.036	0.7496	0	7	13	4	13	4
			rosuvastatin	LC/MS neg	D01915		1	1	1	0.92	0.85	0.93	1.24	1.15	1.06				1	1	1	1	1	1	0.2117	0.8747	0.0651	0.6166	0.6023	1	0.0115	0.0964	0.2409	0.6079	0.496	0.8409	0.0116	0.0443	0.3874	0.8353	0.3874	1	0	0	0	15	9	4
			pseudoephedrine	LC/MS pos	C02765	HMDB01943	1	1	1	1	1	1	1	1	1				1	1	1	1	1	1	1	1	1	1	1	1	1	1	1	1	1	1	1	0.8747	1	1	1	1	3	0	0	0	0	0
			3-hydroxyibuprofen	GC/MS			1.02	1	0.98	1	1.09	1.09	1	0.98	1.09				0.4763	1	1	1	0.4763	0.9872	1	1	0.0086	0.3975	0.011	0.3798	1	1	0.5069	0.8356	0.0065	0.1495	0.2489	0.4002	0.1368	0.6587	0.0422	0.7783	0	7	0	0	0	11
			lansoprazole	LC/MS neg	D00355	HMDB05008	1	1	1	1	1	1	1	1	1				1	1	1	1	1	1	1	1	1	1	1	1	1	1	1	1	1	1	1	0.8747	1	1	1	1	0	0	0	0	0	4
			3-(N-acetyl-L-cystein-S-yl) acetaminophen	LC/MS pos			0.95	1.1	1.16	0.83	0.85	1.03	1.2	1.05	0.93				0.606	1	0.844	1	0.7496	1	0.1469	0.8147	0.1652	0.7716	0.8941	1	0.2034	0.4906	0.8332	1	0.9592	1	0.376	0.514	0.32	0.7782	0.6423	1	13	3	3	19	4	7
			amitriptyline	LC/MS pos	C06824		1	1	1	1	1	1	1	1	1				1	1	1	1	1	1	1	1	1	1	1	1	1	1	1	1	1	1	1	0.8747	1	1	1	1	0	0	0	8	0	0
			2-hydroxyibuprofen	LC/MS pos			15.57	0.79	0.05	1.09	3.53	3.25	0.38	0.03	1.68				0.8156	1	0.6041	1	0.7752	1	0.9347	1	0.5073	0.9763	0.5765	1	0.3525	0.6645	0.5499	0.8653	0.804	0.9931	0.4535	0.5896	0.9761	1	0.6852	1	20	10	10	8	9	11
			desvenlafaxine	LC/MS pos			1	1	1	1	1	1	1	1	1				1	1	1	1	1	1	1	1	1	1	1	1	1	1	1	1	1	1	1	0.8747	1	1	1	1	0	0	0	0	4	0
		EDTA	EDTA	LC/MS neg	C00284		1.01	1	0.99	0.92	0.91	0.99	1.06	0.96	0.96				0.6499	1	0.952	1	0.6072	1	0.0294	0.6523	0.0107	0.4155	0.7934	1	0.1336	0.3992	0.2181	0.5756	0.2823	0.6762	0.6345	0.7314	0.1489	0.674	0.096	0.9254	100	100	100	100	100	100
		Food component/Plant	tartarate	GC/MS	C00898	HMDB00956	0.69	1.19	1.73	0.64	1.58	2.46	1.39	1.3	1.85				0.1675	1	0.2907	0.9579	0.0155	0.4226	0.0532	0.6523	0.9461	1	0.0572	0.6051	0.0628	0.2622	0.2767	0.6593	0.4258	0.7951	0.0312	0.0915	0.007	0.4945	0.7307	1	60	40	70	77	52	75
			indoleacrylate	LC/MS neg		HMDB00734	1.01	0.56	0.56	0.74	0.65	0.88	0.81	0.6	0.94				0.7575	1	0.0306	0.6384	0.0138	0.4226	0.3385	0.8821	0.0685	0.6166	0.426	0.9691	0.5037	0.7946	0.0557	0.2703	0.6603	0.9318	0.0773	0.1775	0.012	0.4945	0.5062	1	90	87	70	85	74	61
			saccharin	LC/MS neg	D01085		0.8	0.57	0.71	2.72	2.14	0.79	0.77	2.62	2.91				0.755	1	0.8917	1	0.8604	1	0.2157	0.8747	0.2199	0.8204	0.9424	1	0.8753	1	0.0861	0.3427	0.1182	0.4764	0.0471	0.1247	0.6801	0.9757	0.4688	1	17	17	23	31	43	36
			quinate	GC/MS	C00296	HMDB03072	0.78	0.98	1.26	0.36	0.66	1.85	2.97	1.36	1.99				0.3922	1	0.7231	1	0.227	0.8322	0.0053	0.5807	0.0722	0.6166	0.2626	0.9082	0.0042	0.0586	0.4917	0.8346	0.4608	0.8174	0.0136	0.0494	0.029	0.4979	0.2076	0.9254	70	60	83	96	78	89
			piperine	LC/MS pos	C03882		1.37	0.95	0.7	0.63	1.15	1.81	1.38	0.64	1.67				0.9871	1	0.5444	1	0.5338	1	0.2054	0.8747	0.4189	0.9293	0.0393	0.5302	0.6242	0.8826	0.3945	0.774	0.0545	0.3745	0.3879	0.527	0.4973	0.914	0.1516	0.9254	97	93	100	96	91	100
			N-(2-furoyl)glycine	LC/MS pos		HMDB00439	1.12	1.33	1.18	1.12	2.17	1.93	1.24	1.23	2.02				0.6743	1	0.392	0.9794	0.6625	1	0.9778	1	0.0032	0.3051	0.0039	0.3009	0.3836	0.6968	0.6724	0.9326	0.0019	0.0653	0.0124	0.0463	0.011	0.4945	0.1332	0.9254	17	30	37	31	26	57
			stachydrine	LC/MS pos	C10172	HMDB04827	1.24	1.29	1.04	1.97	1.78	0.91	0.95	1.51	1.31				0.6494	1	0.9558	1	0.6897	1	0.316	0.8784	0.1271	0.7274	0.6455	1	0.8565	1	0.4308	0.7914	0.0874	0.4091	0.1251	0.2478	0.4441	0.8769	0.5594	1	100	100	97	96	100	100
			homostachydrine	LC/MS pos	C08283		2.16	1.08	0.5	1.05	0.79	0.76	1.17	0.57	0.87				0.1275	1	0.5012	1	0.3923	0.9406	0.6079	0.9795	0.2652	0.8326	0.1105	0.7394	0.4959	0.7877	0.8135	1	0.2622	0.6747	0.7028	0.7686	0.1829	0.6749	0.4453	1	87	80	93	96	96	82
			cinnamoylglycine	LC/MS neg			0.94	0.96	1.02	0.83	0.5	0.6	1.28	1.13	0.66				0.7505	1	0.9701	1	0.7791	1	0.7529	1	0.3028	0.8563	0.1883	0.8647	0.9973	1	0.5367	0.8622	0.3008	0.6891	0.827	0.8447	0.6641	0.9757	0.5009	1	43	40	43	35	52	43
		Xanthine metabolism	caffeine	LC/MS pos	C07481	HMDB01847	0.75	0.9	1.21	0.7	1.46	2.08	1.09	1.03	1.77				0.3158	1	0.8387	1	0.228	0.8322	0.2477	0.8747	0.6041	0.9999	0.0943	0.7283	0.3783	0.689	0.5537	0.867	0.2172	0.61	0.1212	0.2434	0.1072	0.6084	0.9143	1	97	100	97	100	100	96
			paraxanthine	LC/MS pos	C13747	HMDB01860	0.61	0.79	1.3	0.69	0.97	1.42	1.12	1.26	1.37				0.1612	1	0.9305	1	0.1369	0.7413	0.1172	0.8103	0.6493	1	0.2474	0.9019	0.2073	0.4958	0.3649	0.755	0.4647	0.8174	0.095	0.2049	0.075	0.5441	0.9259	1	90	87	97	96	91	93
			theobromine	LC/MS pos	C07480	HMDB02825	0.87	0.97	1.12	0.91	0.73	0.81	1.01	1.06	0.77				0.7704	1	0.5758	1	0.7888	1	0.3494	0.8821	0.284	0.8326	0.9318	1	0.9934	1	0.4919	0.8346	0.5799	0.8827	0.4745	0.6023	0.4764	0.9014	0.8698	1	100	100	97	100	96	100
			theophylline	LC/MS neg	C07130	HMDB01889	0.71	0.69	0.98	0.68	0.9	1.31	1.12	1.08	1.45				0.3338	1	0.8798	1	0.4146	0.9494	0.0864	0.7519	0.5576	0.9877	0.2373	0.9019	0.1924	0.4746	0.6995	0.9575	0.3832	0.7547	0.1424	0.2725	0.1408	0.6632	0.8192	1	77	77	87	92	83	86
			1,7-dimethylurate	LC/MS neg	C16356	HMDB11103	0.74	0.84	1.14	0.59	0.8	1.34	1.42	1.14	1.34				0.2543	1	0.9971	1	0.2528	0.8559	0.0518	0.6523	0.272	0.8326	0.3557	0.9691	0.0501	0.2199	0.3434	0.7343	0.3875	0.7554	0.0303	0.09	0.0829	0.5604	0.686	1	77	73	87	92	87	89
			1,3,7-trimethylurate	LC/MS neg	C16361	HMDB02123	0.66	0.85	1.28	0.58	1.14	1.98	1.18	1.02	1.58				0.2631	1	0.8668	1	0.1985	0.7932	0.0408	0.6523	0.9299	1	0.0305	0.4878	0.1666	0.4544	0.7956	1	0.1811	0.544	0.0894	0.1973	0.0256	0.4945	0.6857	1	73	57	73	92	74	79
			1-methylxanthine	LC/MS neg	C16358		0.68	0.72	1.07	0.51	0.79	1.55	1.22	0.92	1.33				0.1607	1	0.3358	0.9664	0.6577	1	0.0079	0.5807	0.1801	0.7946	0.1534	0.8446	0.1187	0.3725	0.9603	1	0.2507	0.6581	0.1161	0.2369	0.0145	0.4945	0.5581	1	60	57	53	85	61	71
			3-methylxanthine	LC/MS pos	C16357	HMDB01886	0.96	1.08	1.12	0.63	0.66	1.04	1.7	1.11	1.04				0.9216	1	0.9761	1	0.8979	1	0.0728	0.7224	0.0265	0.5994	0.7416	1	0.0264	0.1468	0.6949	0.9529	0.9478	1	0.1399	0.2692	0.2188	0.7219	0.2277	0.9254	73	73	63	85	78	64
			7-methylxanthine	LC/MS pos	C16353	HMDB01991	1.15	1.05	0.92	0.72	0.67	0.94	1.51	0.94	0.96				0.354	1	0.9995	1	0.3543	0.9149	0.1317	0.8137	0.1044	0.6886	0.9686	1	0.0509	0.2206	0.5977	0.8959	0.7549	0.9729	0.3227	0.4657	0.4947	0.9127	0.2062	0.9254	80	90	70	85	74	86
			5-acetylamino-6-amino-3-methyluracil	LC/MS neg	C16366	HMDB04400	0.71	0.95	1.34	0.46	0.57	1.23	1.95	1.26	1.16				0.1895	1	0.9845	1	0.1961	0.7928	0.074	0.7224	0.3455	0.884	0.3623	0.9691	0.1099	0.3581	0.3569	0.7482	0.4991	0.8413	0.0656	0.1572	0.08	0.5514	0.7901	1	80	70	77	92	74	86
		Tobacco metabolite	cotinine	LC/MS pos		HMDB01046	1.13	1.1	0.98	1.04	1.09	1.05	1	0.92	0.99				0.2771	1	0.2099	0.9154	0.8665	1	0.623	0.9795	0.2726	0.8326	0.5733	1	1	1	0.6127	0.9027	0.9236	1	0.7228	0.7761	0.2413	0.7219	0.9277	1	0	3	10	0	4	7
		Sugar, sugar substitute, starch	erythritol	GC/MS	C00503	HMDB02994	0.96	1.09	1.14	1.88	2.14	1.13	2.23	4.39	4.36				0.8649	1	0.5757	1	0.4657	0.9823	0.4963	0.9322	0.3696	0.8965	0.8595	1	0.0127	0.0992	0.0012	0.0297	0.0036	0.1095	1.0872e-06	2.8572e-05	0.5782	0.9314	0.8242	1	100	100	100	100	100	100
		Detoxification metabolism	ethyl glucuronide	LC/MS neg			1.1	0.94	0.85	0.58	0.69	1.19	1.96	1.03	1.43				0.5485	1	0.6841	1	0.8468	1	0.9774	1	0.4111	0.9271	0.4098	0.9691	0.5098	0.7977	0.9143	1	0.5619	0.8764	0.9077	0.8747	0.7602	0.9844	0.6791	1	70	57	57	46	52	54
